# Supplementary material for: A Combined Mass Spectrometry and Data Integration Approach to Predict the Mitochondrial Poly(A) RNA Interacting Proteome
Source: Front Cell Dev Biol. 2019 Nov 15;7:283. doi: 10.3389/fcell.2019.00283 (PMC6873792; doi:10.3389/fcell.2019.00283)
Supplement: Supplementary file 1 [file Table_3.xlsx]

## Sheet: Table_S3
Supplementary table 3: Prediction results
UniprotID	Gene name	Protein name	Category	Training Set	Mitochondrial localisation	RNA binding domain	Co-expression with mtRNA interactors	PPI with mtRNA interactors	MXL log2(FC)	WCXL log2(FC)	WCXL_EtBr log2(FC)	Castello log2(FC)	Baltz log2(FC)	mtRNA interaction (MXL&WCXL)	Prediction rank (MXL&WCXL)	Prediction mtRNAscore (MXL&WCXL)	Predicted proteome (MXL&WCXL)	mtRNA interaction (Castello&Baltz)	Prediction rank (Castello & Baltz)	Prediction mtRNAscore (Castello & Baltz)	Predicted proteome (Castello & Baltz)	mtRNA interaction (MXL)	Prediction rank (MXL)	Prediction mtRNAscore (MXL)	Predicted proteome (MXL)	mtRNA interaction (MXL&WCXL&WCXLEtBr)	Prediction rank (MXL&WCXL&WCXLEtBr)	Prediction mtRNAscore (MXL&WCXL&WCXLEtBr)	Predicted proteome (MXL&WCXL&WCXLEtBr)	mtRNA interaction (MXL&WCXL&WCXL_EtBr&Castello&Baltz)	Prediction rank (MXL&WCXL&WCXLEtBr&Castello&Baltz)	Prediction mtRNAscore (MXL&WCXL&WCXLEtBr&Castello&Baltz)	Predicted proteome (MXL&WCXL&WCXLEtBr&Castello&Baltz)
Q969Z0	TBRG4	Protein TBRG4 (Cell cycle progression restoration protein 2) (Cell cycle progression protein 2) (FAST kinase domain-containing protein 4) (Transforming growth factor beta regulator 4)	RNA GO-term & MitoCarta2.0	positive	14.6312	1	333	1	14.7305	4.19834	1.6929	2.51056	4.61008	9.46444	1	9.16711	Yes	3.56032	5	6.93804	Yes	14.7305	1	8.79365	Yes	6.87393	2	10.7937	Yes	5.54849	3	8.70054	Yes
Q92665	MRPS31	28S ribosomal protein S31, mitochondrial (MRP-S31) (S31mt) (Imogen 38)	RNA GO-term & MitoCarta2.0	rest	11.9827	1	903	12	12.2483	4.91113	0.870182	2.19509	4.40589	8.57973	2	9.16711	Yes	3.30049	19	6.20869	Yes	12.2483	3	8.79365	Yes	6.00988	7	10.7937	Yes	4.92612	8	8.70054	Yes
Q9NYY8	FASTKD2	FAST kinase domain-containing protein 2, mitochondrial	RNA GO-term & MitoCarta2.0	positive	5.5345	1	168	5	11.1702	5.65189	2.18919	2.72849	4.05349	8.41106	3	9.16711	Yes	3.39099	13	6.20869	Yes	11.1702	6	8.79365	Yes	6.3371	5	10.7937	Yes	5.15866	6	8.70054	Yes
Q7L0Y3	TRMT10C	Mitochondrial ribonuclease P protein 1 (Mitochondrial RNase P protein 1) (EC 2.1.1.-) (HBV pre-S2 trans-regulated protein 2) (RNA (guanine-9-)-methyltransferase domain-containing protein 1) (Renal carcinoma antigen NY-REN-49) (tRNA methyltransferase 10 homolog C)	RNA GO-term & MitoCarta2.0	positive	6.654	1	742	1	11.4655	4.26321	0.909981	2.32077	3.51525	7.86437	4	9.16711	Yes	2.91801	31	6.20869	Yes	11.4655	4	8.79365	Yes	5.54624	12	10.7937	Yes	4.49495	13	8.70054	Yes
Q8WVM0	TFB1M	Dimethyladenosine transferase 1, mitochondrial (EC 2.1.1.-) (Mitochondrial 12S rRNA dimethylase 1) (Mitochondrial transcription factor B1) (h-mtTFB) (h-mtTFB1) (hTFB1M) (mtTFB1) (S-adenosylmethionine-6-N', N'-adenosyl(rRNA) dimethyltransferase 1)	RNA GO-term & MitoCarta2.0	rest	6.6493	1	1168	3	9.66527	5.97514	5.42649	1.8943	NA	7.82021	5	9.16711	Yes	1.8943	57	6.20869	Yes	9.66527	18	8.79365	Yes	7.0223	1	10.7937	Yes	5.7403	2	8.70054	Yes
P82933	MRPS9	28S ribosomal protein S9, mitochondrial (MRP-S9) (S9mt)	RNA GO-term & MitoCarta2.0	rest	25.2372	1	118	4	10.4481	4.27646	-1.11659	0.84792	4.02948	7.36228	6	9.16711	Yes	2.4387	42	6.20869	Yes	10.4481	15	8.79365	Yes	4.53599	25	10.7937	Yes	3.69707	37	8.70054	Yes
Q9Y2Z4	YARS2	Tyrosine--tRNA ligase, mitochondrial (EC 6.1.1.1) (Tyrosyl-tRNA synthetase) (TyrRS)	RNA GO-term & MitoCarta2.0	rest	25.5447	1	462	6	10.5124	3.91505	4.06482	1.81214	3.76542	7.21371	7	9.16711	Yes	2.78878	35	6.20869	Yes	10.5124	12	8.79365	Yes	6.16408	6	10.7937	Yes	4.81396	9	8.70054	Yes
Q9BYD6	MRPL1	39S ribosomal protein L1, mitochondrial (L1mt) (MRP-L1)	RNA GO-term & MitoCarta2.0	rest	28.231	1	201	7	9.39932	4.9085	2.09681	2.32757	4.07258	7.15391	8	9.16711	Yes	3.20007	21	6.20869	Yes	9.39932	25	8.79365	Yes	5.46821	13	10.7937	Yes	4.56096	11	8.70054	Yes
P82675	MRPS5	28S ribosomal protein S5, mitochondrial (MRP-S5) (S5mt)	RNA GO-term & MitoCarta2.0	rest	20.6794	1	65	7	10.6541	3.57192	1.37483	1.11119	4.06	7.11302	9	9.16711	Yes	2.58559	38	6.20869	Yes	10.6541	9	8.79365	Yes	5.20029	15	10.7937	Yes	4.15441	25	8.70054	Yes
Q9HC36	MRM3	rRNA methyltransferase 3, mitochondrial (EC 2.1.1.-) (16S rRNA (guanosine(1370)-2'-O)-methyltransferase) (16S rRNA [Gm1370] 2'-O-methyltransferase) (RNA methyltransferase-like protein 1)	RNA GO-term & MitoCarta2.0	positive	17.2624	1	388	6	7.94066	6.2718	6.30568	1.61191	4.19002	7.10623	10	9.16711	Yes	2.90096	33	6.20869	Yes	7.94066	40	8.79365	Yes	6.83938	3	10.7937	Yes	5.26401	5	8.70054	Yes
Q6P087	RPUSD3	RNA pseudouridylate synthase domain-containing protein 3	RNA GO-term & MitoCarta2.0	rest	17.8532	1	1153	4	9.09594	5.05049	-0.431281	2.2335	3.96482	7.07322	11	9.16711	Yes	3.09916	24	6.20869	Yes	9.09594	31	8.79365	Yes	4.57172	23	10.7937	Yes	3.98269	28	8.70054	Yes
Q8NC60	NOA1	Nitric oxide-associated protein 1	RNA GO-term & MitoCarta2.0	positive	17.1851	1	316	2	9.28799	4.69104	1.43781	2.05244	NA	6.98952	12	9.16711	Yes	2.05244	53	6.20869	Yes	9.28799	27	8.79365	Yes	5.13895	16	10.7937	Yes	4.36732	17	8.70054	Yes
Q9BZE1	MRPL37	39S ribosomal protein L37, mitochondrial (L37mt) (MRP-L37) (39S ribosomal protein L2, mitochondrial) (L2mt) (MRP-L2)	RNA GO-term & MitoCarta2.0	rest	19.8663	1	34	9	9.44881	4.30619	3.30664	1.86627	NA	6.8775	13	9.16711	Yes	1.86627	59	6.20869	Yes	9.44881	23	8.79365	Yes	5.68722	11	10.7937	Yes	4.73198	10	8.70054	Yes
Q9Y399	MRPS2	28S ribosomal protein S2, mitochondrial (MRP-S2) (S2mt)	MitoCarta2.0	rest	29.6278	1	173	8	10.451	3.19685	4.06957	NA	NA	6.82394	14	9.16711	Yes	NA	221	1.084	No	10.451	14	8.79365	Yes	5.90582	9	10.7937	Yes	5.90582	1	8.70054	Yes
P82673	MRPS35	28S ribosomal protein S35, mitochondrial (MRP-S35) (S35mt) (28S ribosomal protein S28, mitochondrial) (MRP-S28) (S28mt)	RNA GO-term & MitoCarta2.0	rest	39.6435	1	9	4	10.147	3.34576	4.27556	0.0437613	4.15223	6.74639	15	9.16711	Yes	2.09799	52	6.20869	Yes	10.147	16	8.79365	Yes	5.92278	8	10.7937	Yes	4.39286	16	8.70054	Yes
Q9Y3D9	MRPS23	28S ribosomal protein S23, mitochondrial (MRP-S23) (S23mt)	RNA GO-term & MitoCarta2.0	rest	36.0922	1	15	4	11.4394	1.78964	1.12113	1.40214	4.77384	6.61453	16	9.16711	Yes	3.08799	26	6.20869	Yes	11.4394	5	8.79365	Yes	4.7834	21	10.7937	Yes	4.10524	26	8.70054	Yes
Q9BYD1	MRPL13	39S ribosomal protein L13, mitochondrial (L13mt) (MRP-L13)	RNA GO-term & MitoCarta2.0	rest	26.3504	1	19	9	9.50544	3.66382	1.63182	2.84448	4.38949	6.58463	17	9.16711	Yes	3.61698	3	6.93804	Yes	9.50544	22	8.79365	Yes	4.93369	19	10.7937	Yes	4.40701	14	8.70054	Yes
Q9NWU5	MRPL22	39S ribosomal protein L22, mitochondrial (L22mt) (MRP-L22) (39S ribosomal protein L25, mitochondrial) (L25mt) (MRP-L25)	RNA GO-term & MitoCarta2.0	rest	21.7952	1	10	7	9.8625	3.14302	4.22411	1.27803	3.30191	6.50276	18	9.16711	Yes	2.28997	48	6.20869	Yes	9.8625	17	8.79365	Yes	5.74321	10	10.7937	Yes	4.36191	18	8.70054	Yes
Q9P015	MRPL15	39S ribosomal protein L15, mitochondrial (L15mt) (MRP-L15)	RNA GO-term & MitoCarta2.0	rest	25.0806	1	0	8	10.8653	2.08132	1.63169	2.71624	3.53699	6.47331	19	9.16711	Yes	3.12662	23	6.20869	Yes	10.8653	8	8.79365	Yes	4.85944	20	10.7937	Yes	4.16631	24	8.70054	Yes
P09001	MRPL3	39S ribosomal protein L3, mitochondrial (L3mt) (MRP-L3)	RNA GO-term & MitoCarta2.0	rest	24.5294	1	212	8	10.5631	2.14493	NA	1.71961	3.17024	6.35402	20	9.16711	Yes	2.44492	41	6.20869	Yes	10.5631	10	8.79365	Yes	6.35402	4	10.7937	Yes	4.39947	15	8.70054	Yes
Q9Y2R9	MRPS7	28S ribosomal protein S7, mitochondrial (MRP-S7) (S7mt) (bMRP-27a) (bMRP27a)	RNA GO-term & MitoCarta2.0	rest	24.5906	1	1	3	10.9971	1.6935	0.279338	3.14745	3.69907	6.34528	21	9.16711	Yes	3.42326	12	6.20869	Yes	10.9971	7	8.79365	Yes	4.3233	33	10.7937	Yes	3.96329	30	8.70054	Yes
Q9BYD2	MRPL9	39S ribosomal protein L9, mitochondrial (L9mt) (MRP-L9)	RNA GO-term & MitoCarta2.0	rest	21.6235	1	257	6	8.59954	4.04319	2.62023	-0.871659	4.00845	6.32136	22	9.16711	Yes	1.56839	62	6.20869	Yes	8.59954	36	8.79365	Yes	5.08765	17	10.7937	Yes	3.67995	38	8.70054	Yes
Q9BYN8	MRPS26	28S ribosomal protein S26, mitochondrial (MRP-S26) (S26mt) (28S ribosomal protein S13, mitochondrial) (MRP-S13) (S13mt)	RNA GO-term & MitoCarta2.0	rest	20.5582	1	52	4	9.52432	3.00688	0.338049	NA	3.2407	6.2656	23	9.16711	Yes	3.2407	20	6.20869	Yes	9.52432	20	8.79365	Yes	4.28975	34	10.7937	Yes	4.02749	27	8.70054	Yes
Q9Y2Q9	MRPS28	28S ribosomal protein S28, mitochondrial (MRP-S28) (S28mt) (28S ribosomal protein S35, mitochondrial) (MRP-S35) (S35mt)	RNA GO-term & MitoCarta2.0	rest	26.2202	1	2	2	10.4705	1.83233	1.02246	1.56751	4.30565	6.15139	24	9.16711	Yes	2.93658	30	6.20869	Yes	10.4705	13	8.79365	Yes	4.44175	29	10.7937	Yes	3.83968	34	8.70054	Yes
P82663	MRPS25	28S ribosomal protein S25, mitochondrial (MRP-S25) (S25mt)	MitoCarta2.0	rest	18.2617	1	131	3	9.29831	2.93336	-0.935602	2.3271	NA	6.11583	25	9.16711	Yes	2.3271	45	6.20869	Yes	9.29831	26	8.79365	Yes	3.76535	43	10.7937	Yes	3.40579	80	4.22661	Yes
Q8TCC3	MRPL30	39S ribosomal protein L30, mitochondrial (L30mt) (MRP-L30) (39S ribosomal protein L28, mitochondrial) (L28mt) (MRP-L28)	MitoCarta2.0	rest	22.4329	1	39	8	7.4027	4.75175	0.671912	NA	4.39169	6.07723	26	9.16711	Yes	4.39169	2	6.93804	Yes	7.4027	46	8.79365	Yes	4.27546	36	10.7937	Yes	4.30451	20	8.70054	Yes
Q4U2R6	MRPL51	39S ribosomal protein L51, mitochondrial (L51mt) (MRP-L51) (bMRP-64) (bMRP64)	MitoCarta2.0	rest	19.3408	1	41	8	8.13578	3.9956	-1.9629	0.761959	NA	6.06569	27	9.16711	Yes	0.761959	67	6.20869	Yes	8.13578	39	8.79365	Yes	3.38949	91	4.44788	Yes	2.73261	93	4.22661	Yes
P82912	MRPS11	28S ribosomal protein S11, mitochondrial (MRP-S11) (S11mt) (Cervical cancer proto-oncogene 2 protein) (HCC-2)	RNA GO-term & MitoCarta2.0	rest	16.8275	1	149	15	9.00684	3.06731	3.72497	1.79105	4.96455	6.03707	28	9.16711	Yes	3.3778	14	6.20869	Yes	9.00684	33	8.79365	Yes	5.26637	14	10.7937	Yes	4.51094	12	8.70054	Yes
P49411	TUFM	Elongation factor Tu, mitochondrial (EF-Tu) (P43)	RNA GO-term & MitoCarta2.0	rest	18.7687	1	20	2	12.3675	-0.365269	0.767309	2.59283	NA	6.0011	29	9.16711	Yes	2.59283	37	6.20869	Yes	12.3675	2	8.79365	Yes	4.2565	37	10.7937	Yes	3.84058	33	8.70054	Yes
P51398	DAP3	28S ribosomal protein S29, mitochondrial (MRP-S29) (S29mt) (Death-associated protein 3) (DAP-3) (Ionizing radiation resistance conferring protein)	RNA GO-term & MitoCarta2.0	rest	26.8817	1	75	5	10.5159	1.23639	0.708632	3.43573	2.68604	5.87616	30	9.16711	Yes	3.06089	27	6.20869	Yes	10.5159	11	8.79365	Yes	4.15365	39	10.7937	Yes	3.71655	36	8.70054	Yes
Q9Y606	PUS1	tRNA pseudouridine synthase A, mitochondrial (EC 5.4.99.12) (tRNA pseudouridine(38-40) synthase) (tRNA pseudouridylate synthase I) (tRNA-uridine isomerase I)	RNA GO-term & MitoCarta2.0	rest	8.8588	1	951	5	8.83935	2.73531	1.39833	3.2615	3.04613	5.78733	31	9.16711	Yes	3.15382	22	6.20869	Yes	8.83935	34	8.79365	Yes	4.32433	31	10.7937	Yes	3.85612	32	8.70054	Yes
P82914	MRPS15	28S ribosomal protein S15, mitochondrial (MRP-S15) (S15mt)	RNA GO-term & MitoCarta2.0	rest	34.6309	1	22	15	8.68328	2.67663	2.03298	3.35002	NA	5.67995	32	9.16711	Yes	3.35002	16	6.20869	Yes	8.68328	35	8.79365	Yes	4.46429	28	10.7937	Yes	4.18573	23	8.70054	Yes
Q9NRX2	MRPL17	39S ribosomal protein L17, mitochondrial (L17mt) (MRP-L17) (LYST-interacting protein 2)	MitoCarta2.0	rest	26.6519	1	191	8	9.22494	1.89782	1.70435	NA	NA	5.56138	33	9.16711	Yes	NA	222	1.084	No	9.22494	28	8.79365	Yes	4.27571	35	10.7937	Yes	4.27571	21	8.70054	Yes
P49406	MRPL19	39S ribosomal protein L19, mitochondrial (L19mt) (MRP-L19) (39S ribosomal protein L15, mitochondrial) (L15mt) (MRP-L15)	MitoCarta2.0	rest	24.0496	1	117	8	9.57592	1.36882	2.53676	-1.52939	NA	5.47237	34	9.16711	Yes	-1.52939	70	6.20869	Yes	9.57592	19	8.79365	Yes	4.49383	27	10.7937	Yes	2.98803	90	4.22661	Yes
Q8IXM3	MRPL41	39S ribosomal protein L41, mitochondrial (L41mt) (MRP-L41) (39S ribosomal protein L27 homolog) (Bcl-2-interacting mitochondrial ribosomal protein L41) (Cell proliferation-inducing gene 3 protein) (MRP-L27 homolog)	RNA GO-term & MitoCarta2.0	rest	19.7869	1	932	24	7.08798	3.76393	0.295691	2.90637	4.07858	5.42596	35	9.16711	Yes	3.49248	11	6.20869	Yes	7.08798	48	8.79365	Yes	3.71587	44	10.7937	Yes	3.62651	40	8.70054	Yes
O00411	POLRMT	DNA-directed RNA polymerase, mitochondrial (MtRPOL) (EC 2.7.7.6)	RNA GO-term & MitoCarta2.0	positive	27.372	1	1006	2	7.82733	2.77493	0.781714	2.01723	2.94941	5.30113	36	9.16711	Yes	2.48332	39	6.20869	Yes	7.82733	43	8.79365	Yes	3.79466	42	10.7937	Yes	3.27012	81	4.22661	Yes
Q8TCS8	PNPT1	Polyribonucleotide nucleotidyltransferase 1, mitochondrial (EC 2.7.7.8) (3'-5' RNA exonuclease OLD35) (PNPase old-35) (Polynucleotide phosphorylase 1) (PNPase 1) (Polynucleotide phosphorylase-like protein)	RNA GO-term & MitoCarta2.0	positive	5.3413	1	1072	1	9.50634	0.798706	1.77218	1.68238	2.00894	5.15253	37	9.16711	Yes	1.84566	60	6.20869	Yes	9.50634	21	8.79365	Yes	4.02574	41	10.7937	Yes	3.15371	84	4.22661	Yes
Q6PI48	DARS2	Aspartate--tRNA ligase, mitochondrial (EC 6.1.1.12) (Aspartyl-tRNA synthetase) (AspRS)	RNA GO-term & MitoCarta2.0	rest	19.3589	1	860	2	9.44039	0.856659	2.3203	NA	NA	5.14853	38	9.16711	Yes	NA	223	1.084	No	9.44039	24	8.79365	Yes	4.20578	38	10.7937	Yes	4.20578	22	8.70054	Yes
Q6P1L8	MRPL14	39S ribosomal protein L14, mitochondrial (L14mt) (MRP-L14) (39S ribosomal protein L32, mitochondrial) (L32mt) (MRP-L32)	RNA GO-term & MitoCarta2.0	rest	15.5546	1	720	4	8.49722	1.78225	0.505936	1.30647	2.56837	5.13973	39	9.16711	Yes	1.93742	56	6.20869	Yes	8.49722	37	8.79365	Yes	3.59514	46	10.7937	Yes	2.93205	91	4.22661	Yes
Q9Y3D5	MRPS18C	28S ribosomal protein S18c, mitochondrial (MRP-S18-c) (Mrps18-c) (S18mt-c) (28S ribosomal protein S18-1, mitochondrial) (MRP-S18-1)	MitoCarta2.0	rest	23.3634	1	776	3	4.93632	NA	NA	NA	NA	4.93632	40	9.16711	Yes	NA	224	1.084	No	4.93632	59	8.79365	Yes	4.93632	18	10.7937	Yes	4.93632	7	8.70054	Yes
Q7Z7H8	MRPL10	39S ribosomal protein L10, mitochondrial (L10mt) (MRP-L10) (39S ribosomal protein L8, mitochondrial) (L8mt) (MRP-L8)	RNA GO-term & MitoCarta2.0	rest	30.9719	1	129	27	6.9176	2.9136	3.975	NA	2.11063	4.9156	41	9.16711	Yes	2.11063	51	6.20869	Yes	6.9176	50	8.79365	Yes	4.60207	22	10.7937	Yes	3.97921	29	8.70054	Yes
Q9HD33	MRPL47	39S ribosomal protein L47, mitochondrial (L47mt) (MRP-L47) (Nasopharyngeal carcinoma metastasis-related protein 1)	MitoCarta2.0	rest	21.6672	1	76	30	9.06278	0.402461	-0.337567	NA	NA	4.73262	42	9.16711	Yes	NA	225	1.084	No	9.06278	32	8.79365	Yes	3.04256	95	4.44788	Yes	3.04256	87	4.22661	Yes
Q9NX20	MRPL16	39S ribosomal protein L16, mitochondrial (L16mt) (MRP-L16)	RNA GO-term & MitoCarta2.0	rest	28.9266	1	7	11	6.24786	2.89631	-1.08612	NA	NA	4.57208	43	9.16711	Yes	NA	226	1.084	No	6.24786	53	8.79365	Yes	2.68602	98	4.44788	Yes	2.68602	94	4.22661	Yes
Q96RP9	GFM1	Elongation factor G, mitochondrial (EF-Gmt) (Elongation factor G 1, mitochondrial) (mEF-G 1) (Elongation factor G1) (hEFG1)	RNA GO-term & MitoCarta2.0	rest	37.4426	1	979	2	7.88221	1.24013	NA	2.46592	NA	4.56117	44	9.16711	Yes	2.46592	40	6.20869	Yes	7.88221	41	8.79365	Yes	4.56117	24	10.7937	Yes	3.86275	31	8.70054	Yes
Q9P0M9	MRPL27	39S ribosomal protein L27, mitochondrial (L27mt) (MRP-L27)	RNA GO-term & MitoCarta2.0	rest	19.9351	1	73	9	5.29629	3.76388	NA	2.20844	2.4354	4.53009	45	9.16711	Yes	2.32192	46	6.20869	Yes	5.29629	56	8.79365	Yes	4.53009	26	10.7937	Yes	3.426	78	4.22661	Yes
Q9NP92	MRPS30	28S ribosomal protein S30, mitochondrial (MRP-S30) (S30mt) (Programmed cell death protein 9)	RNA GO-term & MitoCarta2.0	rest	17.9441	1	82	31	4.36491	NA	NA	2.90514	NA	4.36491	46	9.16711	Yes	2.90514	32	6.20869	Yes	4.36491	61	8.79365	Yes	4.36491	30	10.7937	Yes	3.63503	39	8.70054	Yes
Q9Y3B7	MRPL11	39S ribosomal protein L11, mitochondrial (L11mt) (MRP-L11)	RNA GO-term & MitoCarta2.0	rest	26.5037	1	80	7	7.85958	0.841175	0.830947	2.08719	3.40411	4.35038	47	9.16711	Yes	2.74565	36	6.20869	Yes	7.85958	42	8.79365	Yes	3.17723	92	4.44788	Yes	3.0046	88	4.22661	Yes
Q16540	MRPL23	39S ribosomal protein L23, mitochondrial (L23mt) (MRP-L23) (L23 mitochondrial-related protein) (Ribosomal protein L23-like)	RNA GO-term & MitoCarta2.0	rest	19.7219	1	198	2	9.10463	-0.456329	NA	NA	NA	4.32415	48	9.16711	Yes	NA	227	1.084	No	9.10463	30	8.79365	Yes	4.32415	32	10.7937	Yes	4.32415	19	8.70054	Yes
Q9BYC9	MRPL20	39S ribosomal protein L20, mitochondrial (L20mt) (MRP-L20)	RNA GO-term & MitoCarta2.0	rest	22.6882	1	133	9	7.23141	1.23421	-2.60598	NA	1.95994	4.23281	49	9.16711	Yes	1.95994	55	6.20869	Yes	7.23141	47	8.79365	Yes	1.95321	106	4.44788	Yes	1.9549	101	4.22661	Yes
Q9BYD3	MRPL4	39S ribosomal protein L4, mitochondrial (L4mt) (MRP-L4)	RNA GO-term & MitoCarta2.0	rest	27.8641	1	33	35	6.96757	1.29072	NA	2.61082	4.07713	4.12914	50	9.16711	Yes	3.34398	18	6.20869	Yes	6.96757	49	8.79365	Yes	4.12914	40	10.7937	Yes	3.73656	35	8.70054	Yes
P52815	MRPL12	39S ribosomal protein L12, mitochondrial (L12mt) (MRP-L12) (5c5-2)	RNA GO-term & MitoCarta2.0	rest	42.0393	1	36	30	7.60405	0.619362	0.514816	NA	NA	4.11171	51	9.16711	Yes	NA	228	1.084	No	7.60405	45	8.79365	Yes	2.91274	97	4.44788	Yes	2.91274	92	4.22661	Yes
P43897	TSFM	Elongation factor Ts, mitochondrial (EF-Ts) (EF-TsMt)	RNA GO-term & MitoCarta2.0	rest	25.5449	1	260	3	4.89297	3.29924	2.34781	0.603884	4.21681	4.09611	52	9.16711	Yes	2.41034	43	6.20869	Yes	4.89297	60	8.79365	Yes	3.51334	47	10.7937	Yes	3.07214	86	4.22661	Yes
Q9NQ50	MRPL40	39S ribosomal protein L40, mitochondrial (L40mt) (MRP-L40) (Nuclear localization signal-containing protein deleted in velocardiofacial syndrome) (Up-regulated in metastasis)	RNA GO-term & MitoCarta2.0	rest	28.9054	1	47	9	4.0633	3.93988	3.12437	0.37939	4.42434	4.00159	53	9.16711	Yes	2.40187	44	6.20869	Yes	4.0633	63	8.79365	Yes	3.70918	45	10.7937	Yes	3.18626	82	4.22661	Yes
Q92552	MRPS27	28S ribosomal protein S27, mitochondrial (MRP-S27) (S27mt)	MitoCarta2.0	rest	38.3207	1	86	14	9.11784	-1.23981	-3.41384	0.801768	NA	3.93901	54	9.16711	Yes	0.801768	66	6.20869	Yes	9.11784	29	8.79365	Yes	1.48806	114	4.44788	Yes	1.31649	115	4.22661	Yes
Q15031	LARS2	Probable leucine--tRNA ligase, mitochondrial (EC 6.1.1.4) (Leucyl-tRNA synthetase) (LeuRS)	MitoCarta2.0	rest	32.7536	1	816	3	8.21156	-0.409664	2.60878	NA	NA	3.90095	55	9.16711	Yes	NA	229	1.084	No	8.21156	38	8.79365	Yes	3.47022	88	4.44788	Yes	3.47022	77	4.22661	Yes
Q9BQC6	MRPL57	Ribosomal protein 63, mitochondrial (hMRP63) (Mitochondrial ribosomal protein 63) (Mitochondrial ribosomal protein L57)	MitoCarta2.0	rest	16.449	1	577	8	4.35062	3.21996	-1.34121	1.31931	NA	3.78529	56	9.16711	Yes	1.31931	63	6.20869	Yes	4.35062	62	8.79365	Yes	2.07646	105	4.44788	Yes	1.88717	103	4.22661	Yes
P49590	HARS2	Probable histidine--tRNA ligase, mitochondrial (EC 6.1.1.21) (Histidine--tRNA ligase-like) (Histidyl-tRNA synthetase) (HisRS)	RNA GO-term & MitoCarta2.0	rest	16.1202	1	1235	3	3.79757	3.53246	-2.48762	1.14389	3.46279	3.66501	57	9.16711	Yes	2.30334	47	6.20869	Yes	3.79757	65	8.79365	Yes	1.61414	112	4.44788	Yes	1.88982	102	4.22661	Yes
Q9Y676	MRPS18B	28S ribosomal protein S18b, mitochondrial (MRP-S18-b) (Mrps18-b) (S18mt-b) (28S ribosomal protein S18-2, mitochondrial) (MRP-S18-2)	MitoCarta2.0	rest	9.7734	1	112	2	4.97206	2.19787	3.08445	NA	NA	3.58496	58	9.16711	Yes	NA	230	1.084	No	4.97206	58	8.79365	Yes	3.41813	90	4.44788	Yes	3.41813	79	4.22661	Yes
Q96A35	MRPL24	39S ribosomal protein L24, mitochondrial (L24mt) (MRP-L24)	MitoCarta2.0	rest	25.0642	1	151	8	0.531744	6.50579	2.47856	NA	NA	3.51877	59	9.16711	Yes	NA	231	1.084	No	0.531744	123	5.44002	Yes	3.17203	93	4.44788	Yes	3.17203	83	4.22661	Yes
O95900	TRUB2	Probable tRNA pseudouridine synthase 2 (EC 5.4.99.-)	RNA GO-term & MitoCarta2.0	rest	1.081	1	483	4	9.59885	8.38719	1.74169	1.96834	3.92517	8.99302	60	8.93248	Yes	2.94676	77	5.97406	Yes	9.59885	71	8.55902	Yes	6.57591	49	10.559	Yes	5.12425	44	8.46591	Yes
Q9NUL7	DDX28	Probable ATP-dependent RNA helicase DDX28 (EC 3.6.4.13) (Mitochondrial DEAD box protein 28)	RNA GO-term & MitoCarta2.0	positive	4.4365	1	791	6	9.96262	6.48628	4.6361	2.16824	3.93516	8.22445	61	8.93248	Yes	3.0517	76	5.97406	Yes	9.96262	69	8.55902	Yes	7.02833	48	10.559	Yes	5.43768	43	8.46591	Yes
Q71RC2	LARP4	La-related protein 4 (La ribonucleoprotein domain family member 4)	RNA GO-term	rest	-2.5071	1	1464	1	11.1549	3.7883	0.432547	3.05549	4.44492	7.4716	62	8.93248	Yes	3.7502	9	6.70341	Yes	11.1549	68	8.55902	Yes	5.12525	51	10.559	Yes	4.57523	45	8.46591	Yes
P15880	RPS2	40S ribosomal protein S2 (40S ribosomal protein S4) (Protein LLRep3)	RNA GO-term	rest	-0.4595	1	600	5	8.281	4.72339	-0.297757	3.07347	3.63374	6.5022	63	8.93248	Yes	3.3536	73	5.97406	Yes	8.281	73	8.55902	Yes	4.23554	52	10.559	Yes	3.88277	47	8.46591	Yes
Q15365	PCBP1	Poly(rC)-binding protein 1 (Alpha-CP1) (Heterogeneous nuclear ribonucleoprotein E1) (hnRNP E1) (Nucleic acid-binding protein SUB2.3)	RNA GO-term	negative	-2.7787	1	1212	2	6.65154	5.11695	-0.147654	4.59067	4.57954	5.88425	64	8.93248	Yes	4.58511	8	6.70341	Yes	6.65154	74	8.55902	Yes	3.87361	53	10.559	Yes	4.15821	46	8.46591	Yes
Q96GC5	MRPL48	39S ribosomal protein L48, mitochondrial (L48mt) (MRP-L48)	MitoCarta2.0	rest	4.5081	1	188	7	8.39098	3.14345	7.38745	NA	NA	5.76722	65	8.93248	Yes	NA	282	0.849365	No	8.39098	72	8.55902	Yes	6.3073	50	10.559	Yes	6.3073	42	8.46591	Yes
P18621	RPL17	60S ribosomal protein L17 (60S ribosomal protein L23) (PD-1)	RNA GO-term	rest	-0.4595	1	1371	1	9.93328	1.23498	-1.17795	1.75042	2.16821	5.58413	66	8.93248	Yes	1.95932	86	5.97406	Yes	9.93328	70	8.55902	Yes	3.33011	131	4.21325	Yes	2.78179	131	3.99198	Yes
P62917	RPL8	60S ribosomal protein L8	RNA GO-term	rest	2.6599	1	593	1	6.52889	1.98849	1.13157	2.14439	2.53109	4.25869	67	8.93248	Yes	2.33774	83	5.97406	Yes	6.52889	75	8.55902	Yes	3.21632	132	4.21325	Yes	2.86489	129	3.99198	Yes
Q96E29	MTERF3	Transcription termination factor 3, mitochondrial (Mitochondrial transcription termination factor 3) (mTERF3) (mTERF domain-containing protein 1, mitochondrial)	RNA GO-term & MitoCarta2.0	rest	7.1079	1	1781	2	6.31056	NA	NA	0.768329	NA	6.31056	68	7.54879	Yes	0.768329	94	4.59037	Yes	6.31056	77	7.17533	Yes	6.31056	54	9.17533	Yes	3.53944	50	7.08222	Yes
Q5JTZ9	AARS2	Alanine--tRNA ligase, mitochondrial (EC 6.1.1.7) (Alanyl-tRNA synthetase) (AlaRS)	RNA GO-term & MitoCarta2.0	rest	11.6455	1	1799	2	5.29715	NA	NA	NA	NA	5.29715	69	7.54879	Yes	NA	456	-0.534325	No	5.29715	78	7.17533	Yes	5.29715	55	9.17533	Yes	5.29715	48	7.08222	Yes
Q9BT17	MTG1	Mitochondrial ribosome-associated GTPase 1 (GTP-binding protein 7) (Mitochondrial GTPase 1)	MitoCarta2.0	rest	21.5122	1	1580	2	4.32684	NA	NA	NA	NA	4.32684	70	7.54879	Yes	NA	457	-0.534325	No	4.32684	79	7.17533	Yes	4.32684	56	9.17533	Yes	4.32684	49	7.08222	Yes
Q96CM3	RPUSD4	RNA pseudouridylate synthase domain-containing protein 4	RNA GO-term & MitoCarta2.0	rest	4.104	1	2225	3	10.1383	6.93666	1.50757	1.92981	4.47588	8.53747	71	7.31416	Yes	3.20284	95	4.35574	Yes	10.1383	81	6.9407	Yes	6.19417	57	8.9407	Yes	4.99764	51	6.84759	Yes
P39023	RPL3	60S ribosomal protein L3 (HIV-1 TAR RNA-binding protein B) (TARBP-B)	RNA GO-term	rest	-1.3714	1	1639	2	10.8425	1.70234	-0.327385	3.08451	2.36854	6.27243	72	7.31416	Yes	2.72652	96	4.35574	Yes	10.8425	80	6.9407	Yes	4.07249	58	8.9407	Yes	3.53411	53	6.84759	Yes
P61978	HNRNPK	Heterogeneous nuclear ribonucleoprotein K (hnRNP K) (Transformation up-regulated nuclear protein) (TUNP)	RNA GO-term	rest	-0.8138	1	2373	1	8.03375	3.48842	0.165604	3.84033	5.28025	5.76109	73	7.31416	Yes	4.56029	91	5.08509	Yes	8.03375	82	6.9407	Yes	3.89592	59	8.9407	Yes	4.16167	52	6.84759	Yes
Q9NR30	DDX21	Nucleolar RNA helicase 2 (EC 3.6.4.13) (DEAD box protein 21) (Gu-alpha) (Nucleolar RNA helicase Gu) (Nucleolar RNA helicase II) (RH II/Gu)	RNA GO-term	rest	-2.5406	1	1903	1	NA	5.74969	-0.748028	3.6642	4.48509	5.74969	74	7.31416	Yes	4.07464	92	5.08509	Yes	NA	404	-1.18858	No	2.50083	175	2.59493	Yes	3.28774	163	2.37366	Yes
P61353	RPL27	60S ribosomal protein L27	RNA GO-term	rest	-2.9098	1	2596	1	5.85256	1.27149	0.389177	2.5679	2.01904	3.56202	75	7.31416	Yes	2.29347	99	4.35574	Yes	5.85256	83	6.9407	Yes	2.50441	174	2.59493	Yes	2.42003	166	2.37366	Yes
Q8N442	GUF1	Translation factor GUF1, mitochondrial (EC 3.6.5.-) (Elongation factor 4 homolog) (EF-4) (GTPase GUF1) (Ribosomal back-translocase)	MitoCarta2.0	rest	29.2547	1	7658	1	7.0551	NA	NA	NA	NA	7.0551	76	6.15451	Yes	NA	649	-1.9286	No	7.0551	85	5.78105	Yes	7.0551	60	7.78105	Yes	7.0551	54	5.68794	Yes
Q99700	ATXN2	Ataxin-2 (Spinocerebellar ataxia type 2 protein) (Trinucleotide repeat-containing gene 13 protein)	RNA GO-term & MitoCarta2.0	rest	6.7587	1	3553	1	0.555245	6.80886	0.255596	2.66407	3.7939	3.68205	77	6.15451	Yes	3.22898	115	3.19609	Yes	0.555245	166	2.42742	Yes	2.5399	188	1.43528	Yes	2.81553	191	1.21401	Yes
Q96EY7	PTCD3	Pentatricopeptide repeat domain-containing protein 3, mitochondrial (28S ribosomal protein S39, mitochondrial) (MRP-S39) (Transformation-related gene 15 protein) (TRG-15)	RNA GO-term & MitoCarta2.0	positive	17.2962	0	192	4	13.6852	5.25347	2.5521	2.74655	4.35092	9.46932	78	6.11712	Yes	3.54874	104	3.88806	Yes	13.6852	86	5.74367	Yes	7.16358	61	7.74367	Yes	5.71764	55	5.65056	Yes
Q8IVS2	MCAT	Malonyl-CoA-acyl carrier protein transacylase, mitochondrial (MCT) (EC 2.3.1.39) (Mitochondrial malonyl CoA:ACP acyltransferase) (Mitochondrial malonyltransferase) ([Acyl-carrier-protein] malonyltransferase)	RNA GO-term & MitoCarta2.0	rest	26.9414	0	404	3	9.71928	6.30888	0.382117	0.401864	4.14337	8.01408	79	6.11712	Yes	2.27262	119	3.1587	Yes	9.71928	88	5.74367	Yes	5.47009	64	7.74367	Yes	4.1911	58	5.65056	Yes
Q9BRJ2	MRPL45	39S ribosomal protein L45, mitochondrial (L45mt) (MRP-L45)	RNA GO-term & MitoCarta2.0	rest	13.4907	0	155	9	9.57502	3.83692	3.59465	0.422455	3.37454	6.70597	80	6.11712	Yes	1.8985	122	3.1587	Yes	9.57502	89	5.74367	Yes	5.66886	63	7.74367	Yes	4.16072	59	5.65056	Yes
Q9NPE2	NGRN	Neugrin (Mesenchymal stem cell protein DSC92) (Neurite outgrowth-associated protein) (Spinal cord-derived protein FI58G)	RNA GO-term & MitoCarta2.0	rest	12.9259	0	851	3	8.38397	5.01555	5.28089	2.53359	4.19029	6.69976	81	6.11712	Yes	3.36194	117	3.1587	Yes	8.38397	93	5.74367	Yes	6.22681	62	7.74367	Yes	5.08086	56	5.65056	Yes
P82930	MRPS34	28S ribosomal protein S34, mitochondrial (MRP-S34) (S34mt)	MitoCarta2.0	rest	22.2978	0	177	16	8.41015	4.47001	-1.13227	NA	NA	6.44008	82	6.11712	Yes	NA	654	-1.96599	No	8.41015	92	5.74367	Yes	3.91596	67	7.74367	Yes	3.91596	61	5.65056	Yes
P40939	HADHA	Trifunctional enzyme subunit alpha, mitochondrial (78 kDa gastrin-binding protein) (TP-alpha) [Includes: Long-chain enoyl-CoA hydratase (EC 4.2.1.17); Long chain 3-hydroxyacyl-CoA dehydrogenase (EC 1.1.1.211)]	MitoCarta2.0	rest	33.5571	0	598	1	12.142	-0.577911	0.279702	NA	NA	5.78204	83	6.11712	Yes	NA	655	-1.96599	No	12.142	87	5.74367	Yes	3.94793	66	7.74367	Yes	3.94793	60	5.65056	Yes
Q9H9J2	MRPL44	39S ribosomal protein L44, mitochondrial (L44mt) (MRP-L44) (EC 3.1.26.-)	RNA GO-term & MitoCarta2.0	rest	27.6748	0	887	9	9.43885	1.18045	0.198269	NA	2.96847	5.30965	84	6.11712	Yes	2.96847	118	3.1587	Yes	9.43885	90	5.74367	Yes	3.60586	69	7.74367	Yes	3.44651	197	1.17663	No
Q96DV4	MRPL38	39S ribosomal protein L38, mitochondrial (L38mt) (MRP-L38)	MitoCarta2.0	rest	17.4383	0	83	11	8.41156	1.52923	3.21254	NA	NA	4.9704	85	6.11712	Yes	NA	656	-1.96599	No	8.41156	91	5.74367	Yes	4.38445	65	7.74367	Yes	4.38445	57	5.65056	Yes
Q9H2U2	PPA2	Inorganic pyrophosphatase 2, mitochondrial (EC 3.6.1.1) (Pyrophosphatase SID6-306) (Pyrophosphate phospho-hydrolase 2) (PPase 2)	MitoCarta2.0	rest	21.6578	0	263	1	8.14927	0.114316	2.91242	NA	NA	4.13179	86	6.11712	Yes	NA	657	-1.96599	No	8.14927	95	5.74367	Yes	3.72534	68	7.74367	Yes	3.72534	62	5.65056	Yes
Q07020	RPL18	60S ribosomal protein L18	RNA GO-term	rest	4.6733	0	643	15	6.12428	1.40789	0.316436	1.90399	NA	3.76609	87	5.88249	Yes	1.90399	133	2.92407	Yes	6.12428	100	5.50904	Yes	2.6162	233	1.16326	No	2.43815	264	0.941995	No
Q9GZT3	SLIRP	SRA stem-loop-interacting RNA-binding protein, mitochondrial	RNA GO-term & MitoCarta2.0	positive	21.211	1	31	0	14.6911	3.51069	1.01799	2.99553	4.38196	9.10089	88	5.83118	Yes	3.68875	109	3.60211	Yes	14.6911	102	5.45772	Yes	6.40659	70	7.45772	Yes	5.31945	64	5.36461	Yes
Q92667	AKAP1	A-kinase anchor protein 1, mitochondrial (A-kinase anchor protein 149 kDa) (AKAP 149) (Dual specificity A-kinase-anchoring protein 1) (D-AKAP-1) (Protein kinase A-anchoring protein 1) (PRKA1) (Spermatid A-kinase anchor protein 84) (S-AKAP84)	RNA GO-term & MitoCarta2.0	rest	17.2637	1	1033	0	12.3776	3.65802	0.915639	2.08159	4.17247	8.0178	89	5.83118	Yes	3.12703	134	2.87276	Yes	12.3776	103	5.45772	Yes	5.65041	71	7.45772	Yes	4.64106	65	5.36461	Yes
O75616	ERAL1	GTPase Era, mitochondrial (H-ERA) (hERA) (Conserved ERA-like GTPase) (CEGA) (ERA-W) (ERA-like protein 1)	RNA GO-term & MitoCarta2.0	positive	25.6968	1	1248	0	10.9169	5.02491	0.778149	0.951214	2.16574	7.97089	90	5.83118	Yes	1.55848	139	2.87276	Yes	10.9169	104	5.45772	Yes	5.57331	72	7.45772	Yes	3.96738	66	5.36461	Yes
Q9NVV4	MTPAP	Poly(A) RNA polymerase, mitochondrial (PAP) (EC 2.7.7.19) (PAP-associated domain-containing protein 1) (Polynucleotide adenylyltransferase) (Terminal uridylyltransferase 1) (TUTase 1) (mtPAP)	RNA GO-term & MitoCarta2.0	positive	7.9277	1	934	0	10.486	2.80149	1.53396	1.12607	1.89121	6.64374	91	5.83118	Yes	1.50864	140	2.87276	Yes	10.486	105	5.45772	Yes	4.94048	73	7.45772	Yes	3.56775	69	5.36461	Yes
Q12849	GRSF1	G-rich sequence factor 1 (GRSF-1)	RNA GO-term & MitoCarta2.0	positive	9.8097	1	456	0	6.81652	3.28579	1.4213	3.57405	4.54372	5.05116	92	5.83118	Yes	4.05888	108	3.60211	Yes	6.81652	107	5.45772	Yes	3.8412	74	7.45772	Yes	3.92828	68	5.36461	Yes
P42704	LRPPRC	Leucine-rich PPR motif-containing protein, mitochondrial (130 kDa leucine-rich protein) (LRP 130) (GP130)	RNA GO-term & MitoCarta2.0	positive	37.7054	1	98	0	5.30576	4.7074	0.975779	3.48847	5.31466	5.00658	93	5.83118	Yes	4.40156	107	3.60211	Yes	5.30576	112	5.45772	Yes	3.66298	75	7.45772	Yes	3.95841	67	5.36461	Yes
Q9Y2R5	MRPS17	28S ribosomal protein S17, mitochondrial (MRP-S17) (S17mt)	RNA GO-term & MitoCarta2.0	rest	26.7669	1	8	0	8.41871	-0.589879	-0.096656	0.889445	NA	3.91442	94	5.83118	Yes	0.889445	141	2.87276	Yes	8.41871	106	5.45772	Yes	2.57739	243	1.11194	No	2.1554	276	0.890679	No
Q9H5Q4	TFB2M	Dimethyladenosine transferase 2, mitochondrial (EC 2.1.1.-) (Hepatitis C virus NS5A-transactivated protein 5) (HCV NS5A-transactivated protein 5) (Mitochondrial 12S rRNA dimethylase 2) (Mitochondrial transcription factor B2) (h-mtTFB) (h-mtTFB2) (hTFB2M) (mtTFB2) (S-adenosylmethionine-6-N', N'-adenosyl(rRNA) dimethyltransferase 2)	RNA GO-term & MitoCarta2.0	rest	3.7684	1	1144	0	8.27312	5.08758	5.10916	1.11876	2.7213	6.68035	95	5.59655	Yes	1.92003	164	2.63813	Yes	8.27312	129	5.22309	Yes	6.15662	76	7.22309	Yes	4.46198	70	5.12998	Yes
P62913	RPL11	60S ribosomal protein L11 (CLL-associated antigen KW-12)	RNA GO-term	rest	1.8011	1	799	0	9.94897	2.00894	1.75016	1.42291	2.88547	5.97896	96	5.59655	Yes	2.15419	158	2.63813	Yes	9.94897	125	5.22309	Yes	4.56936	77	7.22309	Yes	3.60329	73	5.12998	Yes
P62249	RPS16	40S ribosomal protein S16	RNA GO-term	rest	0.162	1	1076	0	8.43013	2.36885	-0.282975	1.56914	3.2026	5.39949	97	5.59655	Yes	2.38587	154	2.63813	Yes	8.43013	128	5.22309	Yes	3.50533	78	7.22309	Yes	3.05755	285	0.656048	No
P46781	RPS9	40S ribosomal protein S9	RNA GO-term	rest	4.3839	1	856	0	8.63905	1.88897	-0.503629	0.392626	NA	5.26401	98	5.59655	Yes	0.392626	173	2.63813	Yes	8.63905	127	5.22309	Yes	3.34146	252	0.877314	No	2.60425	291	0.656048	No
P23396	RPS3	40S ribosomal protein S3 (EC 4.2.99.18)	RNA GO-term	rest	3.0399	1	818	0	7.96287	2.43325	-0.0166079	3.39045	4.71521	5.19806	99	5.59655	Yes	4.05283	112	3.36748	Yes	7.96287	130	5.22309	Yes	3.45984	250	0.877314	No	3.69703	71	5.12998	Yes
P27635	RPL10	60S ribosomal protein L10 (Laminin receptor homolog) (Protein QM) (Tumor suppressor QM)	RNA GO-term	rest	-0.8809	1	1435	0	9.61421	0.0568055	0.639395	2.55113	1.36483	4.83551	100	5.59655	Yes	1.95798	163	2.63813	Yes	9.61421	126	5.22309	Yes	3.4368	251	0.877314	No	2.84527	288	0.656048	No
P40429	RPL13A	60S ribosomal protein L13a (23 kDa highly basic protein)	RNA GO-term	rest	0.4599	1	1188	0	7.93483	0.792582	-0.24198	4.13059	NA	4.36371	101	5.59655	Yes	4.13059	111	3.36748	Yes	7.93483	131	5.22309	Yes	2.82848	254	0.877314	No	3.15401	284	0.656048	No
P62633	CNBP	Cellular nucleic acid-binding protein (CNBP) (Zinc finger protein 9)	RNA GO-term	rest	-10.0112	1	517	1	NA	6.8185	-0.733878	4.73078	4.88327	6.8185	102	4.88001	Yes	4.80703	142	2.65095	Yes	NA	590	-3.62273	No	3.04231	270	0.160781	No	3.92467	75	4.41345	Yes
P46087	NOP2	Probable 28S rRNA (cytosine(4447)-C(5))-methyltransferase (EC 2.1.1.-) (Nucleolar protein 1) (Nucleolar protein 2 homolog) (Proliferating-cell nucleolar antigen p120) (Proliferation-associated nucleolar protein p120)	RNA GO-term	rest	-6.2297	1	1003	1	NA	4.80829	-3.70193	2.56922	3.56349	4.80829	103	4.88001	Yes	3.06635	182	1.92159	Yes	NA	596	-3.62273	No	0.553179	283	0.160781	No	1.80977	346	-0.0604846	No
P62424	RPL7A	60S ribosomal protein L7a (PLA-X polypeptide) (Surfeit locus protein 3)	RNA GO-term	rest	-7.3762	1	826	1	7.32243	1.78899	-0.560169	2.15359	1.46282	4.55571	104	4.88001	Yes	1.80821	206	1.92159	No	7.32243	140	4.50656	Yes	2.85042	271	0.160781	No	2.43353	335	-0.0604846	No
P26373	RPL13	60S ribosomal protein L13 (Breast basic conserved protein 1)	RNA GO-term	rest	-4.9417	1	992	8	6.2979	2.22364	-0.27345	2.71648	NA	4.26077	105	4.88001	Yes	2.71648	193	1.92159	Yes	6.2979	142	4.50656	Yes	2.74936	272	0.160781	No	2.74114	328	-0.0604846	No
P62241	RPS8	40S ribosomal protein S8	RNA GO-term	rest	-7.3762	1	868	26	7.1258	1.08081	-1.16296	3.03935	2.04051	4.10331	106	4.88001	Yes	2.53993	195	1.92159	No	7.1258	141	4.50656	Yes	2.34789	273	0.160781	No	2.4247	336	-0.0604846	No
P50914	RPL14	60S ribosomal protein L14 (CAG-ISL 7)	RNA GO-term	rest	-5.9012	1	1304	1	3.96859	3.16974	-1.8236	1.67401	1.67302	3.56916	107	4.88001	Yes	1.67351	207	1.92159	Yes	3.96859	143	4.50656	Yes	1.77157	278	0.160781	No	1.73235	347	-0.0604846	No
P62081	RPS7	40S ribosomal protein S7	RNA GO-term	negative	-7.3762	1	935	1	7.47139	-0.435296	-0.650123	3.216	2.22083	3.51805	108	4.88001	Yes	2.71841	192	1.92159	Yes	7.47139	139	4.50656	Yes	2.12866	274	0.160781	No	2.36456	339	-0.0604846	No
P34897	SHMT2	Serine hydroxymethyltransferase, mitochondrial (SHMT) (EC 2.1.2.1) (Glycine hydroxymethyltransferase) (Serine methylase)	MitoCarta2.0	rest	15.6448	0	2069	1	8.19994	-0.312763	0.224696	1.03396	NA	3.94359	109	4.4988	Yes	1.03396	216	1.54038	No	8.19994	144	4.12534	Yes	2.70396	316	-0.22043	No	2.28646	362	-0.441696	No
Q8WV60	PTCD2	Pentatricopeptide repeat-containing protein 2, mitochondrial	RNA GO-term & MitoCarta2.0	rest	16.2788	1	1747	0	7.62681	5.34282	1.18693	1.77791	3.23759	6.48481	110	4.21286	Yes	2.50775	219	1.25444	No	7.62681	147	3.8394	Yes	4.71885	79	5.8394	Yes	3.83441	150	3.74629	Yes
Q15056	EIF4H	Eukaryotic translation initiation factor 4H (eIF-4H) (Williams-Beuren syndrome chromosomal region 1 protein)	RNA GO-term	rest	-1.5916	1	1983	0	NA	11.1492	-0.305818	3.31673	4.77898	11.1492	111	3.97823	Yes	4.04786	213	1.74916	No	NA	765	-4.52452	No	5.4217	81	5.60477	Yes	4.73478	152	3.51166	Yes
Q7L8L6	FASTKD5	FAST kinase domain-containing protein 5, mitochondrial	RNA GO-term & MitoCarta2.0	positive	1.5509	1	1715	0	11.212	5.2032	3.22236	1.89849	3.38986	8.20758	112	3.97823	Yes	2.64418	266	1.0198	No	11.212	150	3.60477	Yes	6.54584	80	5.60477	Yes	4.98518	151	3.51166	Yes
Q08211	DHX9	ATP-dependent RNA helicase A (RHA) (EC 3.6.4.13) (DEAH box protein 9) (Leukophysin) (LKP) (Nuclear DNA helicase II) (NDH II)	RNA GO-term	rest	-1.9426	1	2155	0	8.18081	3.65325	-0.237816	3.02608	5.18501	5.91703	113	3.97823	Yes	4.10555	211	1.74916	No	8.18081	152	3.60477	Yes	3.86542	83	5.60477	Yes	3.96147	153	3.51166	Yes
Q04637	EIF4G1	Eukaryotic translation initiation factor 4 gamma 1 (eIF-4-gamma 1) (eIF-4G 1) (eIF-4G1) (p220)	RNA GO-term	rest	-1.7037	1	2562	0	8.24103	2.576	-0.535501	2.31469	4.11054	5.40852	114	3.97823	Yes	3.21262	258	1.0198	No	8.24103	151	3.60477	Yes	3.42718	338	-0.741007	No	3.34135	410	-0.962273	No
Q14671	PUM1	Pumilio homolog 1 (HsPUM) (Pumilio-1)	RNA GO-term	rest	-1.9426	1	2863	0	2.43913	8.08436	-0.593844	2.98712	5.1171	5.26174	115	3.97823	Yes	4.05211	212	1.74916	No	2.43913	307	0.25113	No	3.30988	339	-0.741007	No	3.60677	156	3.51166	Yes
P62266	RPS23	40S ribosomal protein S23	RNA GO-term	rest	0.0944	1	1666	0	5.81631	3.60884	4.86577	2.03595	2.61278	4.71257	116	3.97823	Yes	2.32436	270	1.0198	No	5.81631	153	3.60477	Yes	4.76364	82	5.60477	Yes	3.78793	154	3.51166	Yes
P62829	RPL23	60S ribosomal protein L23 (60S ribosomal protein L17)	RNA GO-term	rest	2.1233	1	2914	0	5.62503	2.27872	-0.280794	2.93224	NA	3.95188	117	3.97823	Yes	2.93224	260	1.0198	No	5.62503	155	3.60477	Yes	2.54099	340	-0.741007	No	2.6388	416	-0.962273	No
P63241	EIF5A	Eukaryotic translation initiation factor 5A-1 (eIF-5A-1) (eIF-5A1) (Eukaryotic initiation factor 5A isoform 1) (eIF-5A) (Rev-binding factor) (eIF-4D)	RNA GO-term	rest	-0.2393	1	1619	0	NA	3.78678	-2.94073	0.928131	3.35144	3.78678	118	3.97823	Yes	2.13979	272	1.0198	No	NA	777	-4.52452	No	0.423022	346	-0.741007	No	1.2814	427	-0.962273	No
Q9BQ52	ELAC2	Zinc phosphodiesterase ELAC protein 2 (EC 3.1.26.11) (ElaC homolog protein 2) (Heredity prostate cancer protein 2) (Ribonuclease Z 2) (RNase Z 2) (tRNA 3 endonuclease 2) (tRNase Z 2)	RNA GO-term & MitoCarta2.0	positive	11.57	1	533	1	6.42346	0.474598	NA	2.29685	4.91411	3.44903	119	3.73476	Yes	3.60548	4	6.93804	Yes	6.42346	52	8.79365	Yes	3.44903	89	4.44788	Yes	3.52725	41	8.70054	Yes
Q14197	MRPL58	Peptidyl-tRNA hydrolase ICT1, mitochondrial (EC 3.1.1.29) (39S ribosomal protein L58, mitochondrial) (MRP-L58) (Digestion substraction 1) (DS-1) (Immature colon carcinoma transcript 1 protein)	RNA GO-term & MitoCarta2.0	rest	17.4104	1	3	8	6.42906	0.120551	0.354963	NA	NA	3.27481	120	3.73476	Yes	NA	232	1.084	No	6.42906	51	8.79365	Yes	2.30153	101	4.44788	Yes	2.30153	97	4.22661	Yes
Q96EL3	MRPL53	39S ribosomal protein L53, mitochondrial (L53mt) (MRP-L53)	MitoCarta2.0	rest	39.3103	1	298	4	NA	3.18684	1.75864	NA	NA	3.18684	121	3.73476	Yes	NA	233	1.084	No	NA	278	0.664371	No	2.47274	99	4.44788	Yes	2.47274	95	4.22661	Yes
Q9Y291	MRPS33	28S ribosomal protein S33, mitochondrial (MRP-S33) (S33mt)	MitoCarta2.0	rest	14.9601	1	175	4	5.04858	1.25655	2.96135	NA	NA	3.15256	122	3.73476	Yes	NA	234	1.084	No	5.04858	57	8.79365	Yes	3.08882	94	4.44788	Yes	3.08882	85	4.22661	Yes
Q5T653	MRPL2	39S ribosomal protein L2, mitochondrial (L2mt) (MRP-L2)	RNA GO-term & MitoCarta2.0	rest	34.3013	1	268	6	4.04104	2.10078	2.63756	1.6853	4.51078	3.07091	123	3.73476	Yes	3.09804	25	6.20869	Yes	4.04104	64	8.79365	Yes	2.92646	96	4.44788	Yes	2.99509	89	4.22661	Yes
Q9NSE4	IARS2	Isoleucine--tRNA ligase, mitochondrial (EC 6.1.1.5) (Isoleucyl-tRNA synthetase) (IleRS)	RNA GO-term & MitoCarta2.0	rest	34.7064	1	615	2	7.79564	-1.76481	0.238253	NA	NA	3.01541	124	3.73476	Yes	NA	235	1.084	No	7.79564	44	8.79365	Yes	2.08969	104	4.44788	Yes	2.08969	100	4.22661	Yes
Q9NVS2	MRPS18A	28S ribosomal protein S18a, mitochondrial (MRP-S18-a) (Mrps18a) (S18mt-a) (28S ribosomal protein S18-3, mitochondrial) (MRP-S18-3)	MitoCarta2.0	rest	28.4066	1	440	7	NA	2.86337	0.850615	0.802902	NA	2.86337	125	3.73476	Yes	0.802902	65	6.20869	Yes	NA	276	0.664371	No	1.85699	108	4.44788	Yes	1.50563	113	4.22661	Yes
P82664	MRPS10	28S ribosomal protein S10, mitochondrial (MRP-S10) (S10mt)	MitoCarta2.0	rest	19.918	1	694	4	5.59482	-0.904328	NA	NA	NA	2.34525	126	3.73476	Yes	NA	236	1.084	No	5.59482	54	8.79365	Yes	2.34525	100	4.44788	Yes	2.34525	96	4.22661	Yes
Q15046	KARS	Lysine--tRNA ligase (EC 6.1.1.6) (Lysyl-tRNA synthetase) (LysRS)	RNA GO-term & MitoCarta2.0	rest	7.3221	1	515	1	2.19782	NA	NA	0.303636	NA	2.19782	127	3.73476	Yes	0.303636	68	6.20869	Yes	2.19782	115	5.44002	Yes	2.19782	102	4.44788	Yes	1.25073	116	4.22661	Yes
P82921	MRPS21	28S ribosomal protein S21, mitochondrial (MRP-S21) (S21mt)	RNA GO-term & MitoCarta2.0	rest	22.6171	1	161	3	3.60404	0.739792	NA	1.11067	3.26093	2.17192	128	3.73476	Yes	2.1858	50	6.20869	Yes	3.60404	67	8.79365	Yes	2.17192	103	4.44788	Yes	2.17886	99	4.22661	Yes
Q13405	MRPL49	39S ribosomal protein L49, mitochondrial (L49mt) (MRP-L49) (Neighbor of FAU) (NOF) (Protein NOF1)	MitoCarta2.0	rest	24.1026	1	638	8	5.49687	-1.18114	0.769472	NA	NA	2.15786	129	3.73476	Yes	NA	237	1.084	No	5.49687	55	8.79365	Yes	1.69507	110	4.44788	Yes	1.69507	108	4.22661	Yes
Q8N5N7	MRPL50	39S ribosomal protein L50, mitochondrial (L50mt) (MRP-L50)	MitoCarta2.0	rest	15.8783	1	332	33	3.69425	0.028866	1.24093	NA	NA	1.86156	130	3.73476	Yes	NA	238	1.084	No	3.69425	66	8.79365	Yes	1.65468	111	4.44788	Yes	1.65468	109	4.22661	Yes
Q9BQ48	MRPL34	39S ribosomal protein L34, mitochondrial (L34mt) (MRP-L34)	MitoCarta2.0	rest	34.3813	1	162	7	NA	1.82087	-1.45759	NA	NA	1.82087	131	3.73476	Yes	NA	239	1.084	No	NA	279	0.664371	No	0.181638	121	4.44788	Yes	0.181638	123	4.22661	Yes
O60783	MRPS14	28S ribosomal protein S14, mitochondrial (MRP-S14) (S14mt)	RNA GO-term & MitoCarta2.0	rest	27.6264	1	91	3	1.25029	2.25258	0.493478	0.867672	3.11776	1.75144	132	3.73476	Yes	1.99272	54	6.20869	Yes	1.25029	119	5.44002	Yes	1.33212	115	4.44788	Yes	1.59636	110	4.22661	Yes
P82650	MRPS22	28S ribosomal protein S22, mitochondrial (MRP-S22) (S22mt)	MitoCarta2.0	rest	15.0324	1	54	1	3.35625	-0.291242	NA	NA	NA	1.5325	133	3.73476	Yes	NA	240	1.084	No	3.35625	114	5.44002	Yes	1.5325	113	4.44788	Yes	1.5325	111	4.22661	Yes
Q13084	MRPL28	39S ribosomal protein L28, mitochondrial (L28mt) (MRP-L28) (Melanoma antigen p15) (Melanoma-associated antigen recognized by T-lymphocytes)	RNA GO-term & MitoCarta2.0	rest	25.5595	1	1116	21	1.6797	1.24508	2.55837	3.35903	NA	1.46239	134	3.73476	Yes	3.35903	15	6.20869	Yes	1.6797	116	5.44002	Yes	1.82771	109	4.44788	Yes	2.21054	98	4.22661	Yes
Q7Z7F7	MRPL55	39S ribosomal protein L55, mitochondrial (L55mt) (MRP-L55)	MitoCarta2.0	rest	27.7157	1	223	9	1.48312	1.05719	-0.877871	NA	NA	1.27016	135	3.73476	Yes	NA	241	1.084	No	1.48312	118	5.44002	Yes	0.554147	120	4.44788	Yes	0.554147	122	4.22661	Yes
Q8IYB8	SUPV3L1	ATP-dependent RNA helicase SUPV3L1, mitochondrial (EC 3.6.4.13) (Suppressor of var1 3-like protein 1) (SUV3-like protein 1)	RNA GO-term & MitoCarta2.0	positive	30.2238	1	1078	1	0.57297	1.81327	NA	1.89425	2.66488	1.19312	136	3.73476	Yes	2.27957	49	6.20869	Yes	0.57297	122	5.44002	Yes	1.19312	117	4.44788	Yes	1.73634	107	4.22661	Yes
Q9H0U6	MRPL18	39S ribosomal protein L18, mitochondrial (L18mt) (MRP-L18)	RNA GO-term & MitoCarta2.0	rest	17.6657	1	18	6	NA	1.18024	2.55093	NA	NA	1.18024	137	3.73476	Yes	NA	242	1.084	No	NA	280	0.664371	No	1.86558	107	4.44788	Yes	1.86558	105	4.22661	Yes
P82932	MRPS6	28S ribosomal protein S6, mitochondrial (MRP-S6) (S6mt)	RNA GO-term & MitoCarta2.0	rest	19.7396	1	467	1	1.56698	0.617346	0.447853	NA	NA	1.09216	138	3.73476	Yes	NA	243	1.084	No	1.56698	117	5.44002	Yes	0.877394	118	4.44788	Yes	0.877394	120	4.22661	Yes
Q96CB9	NSUN4	5-methylcytosine rRNA methyltransferase NSUN4 (EC 2.1.1.-) (NOL1/NOP2/Sun domain family member 4)	RNA GO-term & MitoCarta2.0	rest	7.744	1	962	1	1.02741	1.0011	-2.27165	NA	NA	1.01425	139	3.73476	Yes	NA	244	1.084	No	1.02741	120	5.44002	Yes	-0.0810498	123	4.44788	Yes	-0.0810498	124	4.22661	Yes
Q9BYC8	MRPL32	39S ribosomal protein L32, mitochondrial (L32mt) (MRP-L32)	RNA GO-term & MitoCarta2.0	rest	19.1186	1	105	8	NA	0.934878	1.47211	1.77173	NA	0.934878	140	3.73476	Yes	1.77173	61	6.20869	Yes	NA	274	0.664371	No	1.20349	116	4.44788	Yes	1.3929	114	4.22661	Yes
O75394	MRPL33	39S ribosomal protein L33, mitochondrial (L33mt) (MRP-L33)	MitoCarta2.0	rest	26.309	1	1062	5	NA	0.0438594	-2.48776	-1.15122	NA	0.0438594	141	3.73476	Yes	-1.15122	69	6.20869	Yes	NA	277	0.664371	No	-1.22195	128	4.44788	Yes	-1.19837	126	4.22661	Yes
Q8N983	MRPL43	39S ribosomal protein L43, mitochondrial (L43mt) (MRP-L43) (Mitochondrial ribosomal protein bMRP36a)	RNA GO-term & MitoCarta2.0	rest	31.8312	1	127	6	-0.357657	0.269281	0.262361	3.34543	NA	-0.0441881	142	3.73476	Yes	3.34543	17	6.20869	Yes	-0.357657	124	5.44002	Yes	0.057995	122	4.44788	Yes	0.879854	119	4.22661	Yes
Q9H2W6	MRPL46	39S ribosomal protein L46, mitochondrial (L46mt) (MRP-L46) (P2ECSL)	MitoCarta2.0	rest	36.7746	1	37	8	0.885822	-1.0407	-1.03925	NA	NA	-0.0774416	143	3.73476	Yes	NA	245	1.084	No	0.885822	121	5.44002	Yes	-0.398045	125	4.44788	Yes	-0.398045	125	4.22661	Yes
Q7Z2W9	MRPL21	39S ribosomal protein L21, mitochondrial (L21mt) (MRP-L21)	RNA GO-term & MitoCarta2.0	rest	25.5447	1	28	8	NA	-0.340919	NA	-0.141307	6.04311	-0.340919	144	3.73476	Yes	2.9509	29	6.20869	Yes	NA	271	0.664371	No	-0.340919	124	4.44788	Yes	1.85363	106	4.22661	Yes
Q96E11	MRRF	Ribosome-recycling factor, mitochondrial (RRF) (Ribosome-releasing factor, mitochondrial)	MitoCarta2.0	rest	30.7726	1	239	1	NA	-0.437357	1.94727	0.821694	NA	-0.437357	145	3.73476	Yes	0.821694	64	6.20869	Yes	NA	275	0.664371	No	0.754958	119	4.44788	Yes	0.777203	121	4.22661	Yes
O00541	PES1	Pescadillo homolog	RNA GO-term	rest	-0.9827	1	522	1	NA	3.40265	2.47582	3.02723	3.64308	3.40265	146	3.50013	Yes	3.33516	74	5.97406	Yes	NA	290	0.42974	No	2.93924	133	4.21325	Yes	3.1372	128	3.99198	Yes
P62906	RPL10A	60S ribosomal protein L10a (CSA-19) (Neural precursor cell expressed developmentally down-regulated protein 6) (NEDD-6)	RNA GO-term & MitoCarta2.0	negative	2.355	1	1044	2	5.11848	1.18536	-0.212604	2.13266	1.95561	3.15192	147	3.50013	Yes	2.04414	85	5.97406	Yes	5.11848	76	8.55902	Yes	2.03041	136	4.21325	Yes	2.0359	139	3.99198	Yes
Q9BZE4	GTPBP4	Nucleolar GTP-binding protein 1 (Chronic renal failure gene protein) (GTP-binding protein NGB)	RNA GO-term	rest	0.5827	1	1217	2	NA	2.63451	1.06823	2.57576	2.90757	2.63451	148	3.50013	Yes	2.74166	80	5.97406	Yes	NA	292	0.42974	No	1.85137	137	4.21325	Yes	2.29652	136	3.99198	Yes
Q8N490	PNKD	Probable hydrolase PNKD (EC 3.-.-.-) (Myofibrillogenesis regulator 1) (MR-1) (Paroxysmal nonkinesiogenic dyskinesia protein) (Trans-activated by hepatitis C virus core protein 2)	None	rest	4.4332	1	631	1	NA	2.51039	2.35073	NA	NA	2.51039	149	3.50013	Yes	NA	283	0.849365	No	NA	299	0.42974	No	2.43056	134	4.21325	Yes	2.43056	135	3.99198	Yes
P60842	EIF4A1	Eukaryotic initiation factor 4A-I (eIF-4A-I) (eIF4A-I) (EC 3.6.4.13) (ATP-dependent RNA helicase eIF4A-1)	RNA GO-term	rest	-1.7369	1	1278	1	2.06426	2.17344	0.426057	2.07999	4.71765	2.11885	150	3.50013	Yes	3.39882	72	5.97406	Yes	2.06426	136	5.20539	Yes	1.55459	138	4.21325	Yes	2.29228	137	3.99198	Yes
P18124	RPL7	60S ribosomal protein L7	RNA GO-term	rest	-2.9098	1	1173	4	2.2892	1.8306	-0.781883	2.49947	2.38564	2.0599	151	3.50013	Yes	2.44256	82	5.97406	Yes	2.2892	135	5.20539	Yes	1.11264	139	4.21325	Yes	1.64461	141	3.99198	Yes
P07814	EPRS	Bifunctional glutamate/proline--tRNA ligase (Bifunctional aminoacyl-tRNA synthetase) (Cell proliferation-inducing gene 32 protein) (Glutamatyl-prolyl-tRNA synthetase) [Includes: Glutamate--tRNA ligase (EC 6.1.1.17) (Glutamyl-tRNA synthetase) (GluRS); Proline--tRNA ligase (EC 6.1.1.15) (Prolyl-tRNA synthetase)]	RNA GO-term	rest	4.3357	1	909	2	NA	1.84799	2.66943	1.61244	NA	1.84799	152	3.50013	Yes	1.61244	88	5.97406	Yes	NA	296	0.42974	No	2.25871	135	4.21325	Yes	2.04329	138	3.99198	Yes
Q7L2E3	DHX30	Putative ATP-dependent RNA helicase DHX30 (EC 3.6.4.13) (DEAH box protein 30)	RNA GO-term & MitoCarta2.0	positive	1.3968	1	1473	1	-0.0498749	1.45626	1.71688	2.74924	3.62586	0.703194	153	3.50013	Yes	3.18755	75	5.97406	Yes	-0.0498749	138	5.20539	Yes	1.04109	140	4.21325	Yes	1.89967	140	3.99198	Yes
P12956	XRCC6	X-ray repair cross-complementing protein 6 (EC 3.6.4.-) (EC 4.2.99.-) (5'-deoxyribose-5-phosphate lyase Ku70) (5'-dRP lyase Ku70) (70 kDa subunit of Ku antigen) (ATP-dependent DNA helicase 2 subunit 1) (ATP-dependent DNA helicase II 70 kDa subunit) (CTC box-binding factor 75 kDa subunit) (CTC75) (CTCBF) (DNA repair protein XRCC6) (Lupus Ku autoantigen protein p70) (Ku70) (Thyroid-lupus autoantige…	RNA GO-term	rest	2.0225	1	184	1	NA	0.391205	NA	2.39336	4.61333	0.391205	154	3.50013	Yes	3.50335	10	6.70341	Yes	NA	288	0.42974	No	0.391205	141	4.21325	Yes	2.46597	134	3.99198	Yes
P08865	RPSA	40S ribosomal protein SA (37 kDa laminin receptor precursor) (37LRP) (37/67 kDa laminin receptor) (LRP/LR) (67 kDa laminin receptor) (67LR) (Colon carcinoma laminin-binding protein) (Laminin receptor 1) (LamR) (Laminin-binding protein precursor p40) (LBP/p40) (Multidrug resistance-associated protein MGr1-Ag) (NEM/1CHD4)	RNA GO-term	rest	-0.4595	1	1149	3	NA	-0.227234	0.10264	1.55202	3.01454	-0.227234	155	3.50013	Yes	2.28328	84	5.97406	Yes	NA	294	0.42974	No	-0.0622966	142	4.21325	Yes	1.11049	142	3.99198	Yes
Q14690	PDCD11	Protein RRP5 homolog (NF-kappa-B-binding protein) (NFBP) (Programmed cell death protein 11)	RNA GO-term	rest	-2.5406	1	1108	2	0.522389	-1.11084	-1.86092	2.92857	NA	-0.294226	156	3.50013	Yes	2.92857	78	5.97406	Yes	0.522389	137	5.20539	Yes	-0.816457	144	4.21325	Yes	0.1198	144	3.99198	Yes
P14868	DARS	Aspartate--tRNA ligase, cytoplasmic (EC 6.1.1.12) (Aspartyl-tRNA synthetase) (AspRS) (Cell proliferation-inducing gene 40 protein)	RNA GO-term	rest	2.0751	1	1370	2	NA	-0.774819	NA	5.72788	NA	-0.774819	157	3.50013	Yes	5.72788	7	6.70341	Yes	NA	287	0.42974	No	-0.774819	143	4.21325	Yes	2.47653	133	3.99198	Yes
P30050	RPL12	60S ribosomal protein L12	RNA GO-term	rest	-2.8422	1	1408	1	NA	-1.95986	-0.156408	1.10612	2.56564	-1.95986	158	3.50013	Yes	1.83588	87	5.97406	Yes	NA	295	0.42974	No	-1.05813	145	4.21325	Yes	0.388874	143	3.99198	Yes
P54136	RARS	Arginine--tRNA ligase, cytoplasmic (EC 6.1.1.19) (Arginyl-tRNA synthetase) (ArgRS)	RNA GO-term & MitoCarta2.0	rest	1.5321	1	680	1	NA	-2.62825	NA	0.534941	NA	-2.62825	159	3.50013	Yes	0.534941	89	5.97406	Yes	NA	297	0.42974	No	-2.62825	149	4.21325	Yes	-1.04665	146	3.99198	Yes
P41252	IARS	Isoleucine--tRNA ligase, cytoplasmic (EC 6.1.1.5) (Isoleucyl-tRNA synthetase) (IRS) (IleRS)	RNA GO-term	rest	2.0751	1	1143	2	NA	-2.85675	-1.15749	NA	NA	-2.85675	160	3.50013	Yes	NA	284	0.849365	No	NA	300	0.42974	No	-2.00712	148	4.21325	Yes	-2.00712	149	3.99198	Yes
O60506	SYNCRIP	Heterogeneous nuclear ribonucleoprotein Q (hnRNP Q) (Glycine- and tyrosine-rich RNA-binding protein) (GRY-RBP) (NS1-associated protein 1) (Synaptotagmin-binding, cytoplasmic RNA-interacting protein)	RNA GO-term	rest	-4.7411	1	2031	1	9.53945	4.12754	-0.20103	3.79627	5.47974	6.83349	161	3.26169	Yes	4.638	251	1.03262	No	9.53945	158	2.88823	Yes	4.48865	84	4.88823	Yes	4.54839	157	2.79513	Yes
Q5JTH9	RRP12	RRP12-like protein	RNA GO-term	rest	-8.2811	1	2881	1	NA	6.58286	0.0546733	2.0027	3.43424	6.58286	162	3.26169	Yes	2.71847	322	0.303272	No	NA	849	-5.24105	No	3.31877	352	-1.45754	No	3.01862	450	-1.67881	No
Q9BYJ9	YTHDF1	YTH domain-containing family protein 1 (Dermatomyositis associated with cancer putative autoantigen 1) (DACA-1)	RNA GO-term	rest	-10.6961	1	2999	1	NA	6.35843	0.822439	0.819694	4.1613	6.35843	163	3.26169	Yes	2.4905	327	0.303272	No	NA	854	-5.24105	No	3.59043	85	4.88823	Yes	3.04046	449	-1.67881	No
P61313	RPL15	60S ribosomal protein L15	RNA GO-term	rest	-7.3762	1	2286	3	6.8663	3.75871	-0.882073	2.41233	1.51585	5.31251	164	3.26169	Yes	1.96409	332	0.303272	No	6.8663	159	2.88823	Yes	3.24765	354	-1.45754	No	2.73423	454	-1.67881	No
O14979	HNRNPDL	Heterogeneous nuclear ribonucleoprotein D-like (hnRNP D-like) (hnRNP DL) (AU-rich element RNA-binding factor) (JKT41-binding protein) (Protein laAUF1)	RNA GO-term	rest	-6.2297	1	2229	2	3.11838	7.06788	-0.387372	3.03961	4.64364	5.09313	165	3.26169	Yes	3.84163	254	1.03262	No	3.11838	327	-0.465402	No	3.2663	353	-1.45754	No	3.49643	441	-1.67881	No
P98179	RBM3	RNA-binding protein 3 (RNA-binding motif protein 3) (RNPL)	RNA GO-term	rest	-6.2297	1	2178	3	NA	4.97276	-1.23849	4.71141	4.86102	4.97276	166	3.26169	Yes	4.78621	250	1.03262	No	NA	836	-5.24105	No	1.86713	356	-1.45754	No	3.32667	445	-1.67881	No
Q9NW13	RBM28	RNA-binding protein 28 (RNA-binding motif protein 28)	RNA GO-term	rest	-3.8147	1	2770	2	NA	3.95759	3.17882	3.11326	3.17383	3.95759	167	3.26169	Yes	3.14354	315	0.303272	No	NA	843	-5.24105	No	3.56821	86	4.88823	Yes	3.35587	444	-1.67881	No
P38159	RBMX	RNA-binding motif protein, X chromosome (Glycoprotein p43) (Heterogeneous nuclear ribonucleoprotein G) (hnRNP G) [Cleaved into: RNA-binding motif protein, X chromosome, N-terminally processed]	RNA GO-term	rest	-6.2297	1	2800	3	2.67235	5.09748	-0.247448	3.5449	5.35069	3.88492	168	3.26169	Yes	4.44779	253	1.03262	No	2.67235	328	-0.465402	No	2.50746	355	-1.45754	No	3.2836	446	-1.67881	No
O75127	PTCD1	Pentatricopeptide repeat-containing protein 1, mitochondrial	RNA GO-term & MitoCarta2.0	positive	11.8591	0	3037	2	8.39677	2.37365	0.813278	3.43906	3.96753	5.38521	169	3.10452	Yes	3.70329	280	0.875456	No	8.39677	160	2.73107	Yes	3.86123	87	4.73107	Yes	3.79806	159	2.63796	Yes
Q5T440	IBA57	Putative transferase CAF17, mitochondrial (EC 2.1.-.-) (Iron-sulfur cluster assembly factor homolog)	RNA GO-term & MitoCarta2.0	rest	26.9414	0	7097	1	6.04673	2.76469	1.50552	NA	3.60799	4.40571	170	3.10452	Yes	3.60799	281	0.875456	No	6.04673	162	2.73107	Yes	3.43898	367	-1.61471	No	3.48123	476	-1.83597	No
Q00059	TFAM	Transcription factor A, mitochondrial (mtTFA) (Mitochondrial transcription factor 1) (MtTF1) (Transcription factor 6) (TCF-6) (Transcription factor 6-like 2)	RNA GO-term & MitoCarta2.0	positive	14.8274	0	412	0	11.4264	1.22309	-3.3112	2.49998	2.06046	6.32476	171	2.78119	Yes	2.28022	364	-0.177231	No	11.4264	167	2.40773	No	3.11277	402	-1.93804	No	2.77975	573	-2.15931	No
Q6UB35	MTHFD1L	Monofunctional C1-tetrahydrofolate synthase, mitochondrial (EC 6.3.4.3) (Formyltetrahydrofolate synthetase)	MitoCarta2.0	rest	19.7152	0	1341	0	11.4124	-1.12153	0.00555906	NA	NA	5.14545	172	2.78119	Yes	NA	1490	-5.30193	No	11.4124	168	2.40773	No	3.43215	397	-1.93804	No	3.43215	562	-2.15931	No
P38117	ETFB	Electron transfer flavoprotein subunit beta (Beta-ETF)	MitoCarta2.0	rest	22.2803	0	581	0	9.78669	-0.529773	0.314671	1.10393	NA	4.62846	173	2.78119	Yes	1.10393	374	-0.177231	No	9.78669	169	2.40773	No	3.19053	398	-1.93804	No	2.66888	575	-2.15931	No
P09669	COX6C	Cytochrome c oxidase subunit 6C (Cytochrome c oxidase polypeptide VIc)	MitoCarta2.0	negative	28.397	0	247	0	7.07445	1.68153	-0.0439417	NA	NA	4.37799	174	2.78119	Yes	NA	1491	-5.30193	No	7.07445	186	2.40773	Yes	2.90401	406	-1.93804	No	2.90401	569	-2.15931	No
P30048	PRDX3	Thioredoxin-dependent peroxide reductase, mitochondrial (EC 1.11.1.15) (Antioxidant protein 1) (AOP-1) (HBC189) (Peroxiredoxin III) (Prx-III) (Peroxiredoxin-3) (Protein MER5 homolog)	MitoCarta2.0	rest	29.4787	0	190	0	8.72062	-0.284704	0.706195	1.06718	NA	4.21796	175	2.78119	Yes	1.06718	375	-0.177231	No	8.72062	176	2.40773	No	3.04737	404	-1.93804	No	2.55232	579	-2.15931	No
Q96HS1	PGAM5	Serine/threonine-protein phosphatase PGAM5, mitochondrial (EC 3.1.3.16) (Bcl-XL-binding protein v68) (Phosphoglycerate mutase family member 5)	MitoCarta2.0	rest	7.3937	0	778	0	9.16011	-0.979163	1.28629	NA	NA	4.09047	176	2.78119	Yes	NA	1492	-5.30193	No	9.16011	173	2.40773	No	3.15575	400	-1.93804	No	3.15575	564	-2.15931	No
P30405	PPIF	Peptidyl-prolyl cis-trans isomerase F, mitochondrial (PPIase F) (EC 5.2.1.8) (Cyclophilin D) (CyP-D) (CypD) (Cyclophilin F) (Mitochondrial cyclophilin) (CyP-M) (Rotamase F)	MitoCarta2.0	negative	22.852	0	405	0	9.0839	-0.925068	-0.333295	0.933922	NA	4.07942	177	2.78119	Yes	0.933922	377	-0.177231	No	9.0839	174	2.40773	No	2.60851	412	-1.93804	No	2.18986	583	-2.15931	No
Q99714	HSD17B10	3-hydroxyacyl-CoA dehydrogenase type-2 (EC 1.1.1.35) (17-beta-hydroxysteroid dehydrogenase 10) (17-beta-HSD 10) (EC 1.1.1.51) (3-hydroxy-2-methylbutyryl-CoA dehydrogenase) (EC 1.1.1.178) (3-hydroxyacyl-CoA dehydrogenase type II) (Endoplasmic reticulum-associated amyloid beta-peptide-binding protein) (Mitochondrial ribonuclease P protein 2) (Mitochondrial RNase P protein 2) (Short chain dehydrogen…	RNA GO-term & MitoCarta2.0	positive	17.883	0	137	0	8.26089	-0.202486	1.15418	NA	3.196	4.0292	178	2.78119	Yes	3.196	353	-0.177231	No	8.26089	179	2.40773	No	3.07086	403	-1.93804	No	3.10214	566	-2.15931	No
P55084	HADHB	Trifunctional enzyme subunit beta, mitochondrial (TP-beta) [Includes: 3-ketoacyl-CoA thiolase (EC 2.3.1.16) (Acetyl-CoA acyltransferase) (Beta-ketothiolase)]	RNA GO-term & MitoCarta2.0	rest	11.8128	0	637	0	8.71972	-0.744241	0.359492	3.02175	NA	3.98774	179	2.78119	Yes	3.02175	355	-0.177231	No	8.71972	177	2.40773	No	2.77832	408	-1.93804	No	2.83918	572	-2.15931	No
P24752	ACAT1	Acetyl-CoA acetyltransferase, mitochondrial (EC 2.3.1.9) (Acetoacetyl-CoA thiolase) (T2)	MitoCarta2.0	rest	28.0146	0	355	0	9.54983	-1.98514	0.165604	NA	NA	3.78234	180	2.78119	Yes	NA	1493	-5.30193	No	9.54983	170	2.40773	No	2.57676	413	-1.93804	No	2.57676	578	-2.15931	No
Q9Y2S7	POLDIP2	Polymerase delta-interacting protein 2 (38 kDa DNA polymerase delta interaction protein) (p38)	MitoCarta2.0	rest	22.0081	0	583	0	6.86522	0.664634	1.92349	NA	NA	3.76492	181	2.78119	Yes	NA	1494	-5.30193	No	6.86522	187	2.40773	No	3.15111	401	-1.93804	No	3.15111	565	-2.15931	No
P45880	VDAC2	Voltage-dependent anion-selective channel protein 2 (VDAC-2) (hVDAC2) (Outer mitochondrial membrane protein porin 2)	MitoCarta2.0	rest	26.1221	0	234	0	7.81365	-0.351433	0.693762	NA	NA	3.73111	182	2.78119	Yes	NA	1495	-5.30193	No	7.81365	180	2.40773	No	2.71866	409	-1.93804	No	2.71866	574	-2.15931	No
P38646	HSPA9	Stress-70 protein, mitochondrial (75 kDa glucose-regulated protein) (GRP-75) (Heat shock 70 kDa protein 9) (Mortalin) (MOT) (Peptide-binding protein 74) (PBP74)	RNA GO-term & MitoCarta2.0	rest	29.5541	0	25	0	8.54191	-1.13088	0.066311	1.95564	2.21739	3.70552	183	2.78119	Yes	2.08651	367	-0.177231	No	8.54191	178	2.40773	No	2.49245	414	-1.93804	No	2.33007	581	-2.15931	No
Q12931	TRAP1	Heat shock protein 75 kDa, mitochondrial (HSP 75) (TNFR-associated protein 1) (Tumor necrosis factor type 1 receptor-associated protein) (TRAP-1)	RNA GO-term & MitoCarta2.0	rest	23.0794	0	141	0	9.40348	-2.01272	0.686476	2.39054	NA	3.69538	184	2.78119	Yes	2.39054	361	-0.177231	No	9.40348	171	2.40773	No	2.69241	410	-1.93804	No	2.61694	577	-2.15931	No
Q04837	SSBP1	Single-stranded DNA-binding protein, mitochondrial (Mt-SSB) (MtSSB) (PWP1-interacting protein 17)	RNA GO-term & MitoCarta2.0	rest	19.9351	0	109	0	7.17316	0.097334	-0.542896	3.30053	4.34482	3.63525	185	2.78119	Yes	3.82268	296	0.552121	No	7.17316	185	2.40773	No	2.24253	418	-1.93804	No	2.87459	571	-2.15931	No
O43615	TIMM44	Mitochondrial import inner membrane translocase subunit TIM44	MitoCarta2.0	rest	28.2265	0	488	0	9.30724	-2.13618	-0.808961	NA	NA	3.58553	186	2.78119	Yes	NA	1496	-5.30193	No	9.30724	172	2.40773	Yes	2.1207	421	-1.93804	No	2.1207	587	-2.15931	No
Q96QE5	TEFM	Transcription elongation factor, mitochondrial	RNA GO-term & MitoCarta2.0	rest	15.0986	0	686	0	3.50918	3.62235	0.832981	2.66598	2.51169	3.56577	187	2.78119	Yes	2.58883	359	-0.177231	No	3.50918	203	2.40773	No	2.65484	411	-1.93804	No	2.62844	576	-2.15931	No
O75439	PMPCB	Mitochondrial-processing peptidase subunit beta (EC 3.4.24.64) (Beta-MPP) (P-52)	MitoCarta2.0	negative	41.6397	0	712	0	8.76679	-1.70084	1.59401	NA	NA	3.53297	188	2.78119	Yes	NA	1497	-5.30193	No	8.76679	175	2.40773	Yes	2.88665	407	-1.93804	No	2.88665	570	-2.15931	No
Q8TB72	PUM2	Pumilio homolog 2 (Pumilio-2)	RNA GO-term	rest	-1.9231	1	6140	0	NA	9.0617	-0.487634	2.41937	4.16741	9.0617	189	2.58395	Yes	3.29339	398	-0.374474	No	NA	1251	-5.91879	No	4.28703	152	4.21049	Yes	3.79021	178	2.11738	Yes
Q7KZF4	SND1	Staphylococcal nuclease domain-containing protein 1 (100 kDa coactivator) (EBNA2 coactivator p100) (Tudor domain-containing protein 11) (p100 co-activator)	RNA GO-term & MitoCarta2.0	rest	0.6244	1	3128	0	10.0347	3.91767	0.0571458	3.87772	5.37596	6.97616	190	2.58395	Yes	4.62684	298	0.354878	No	10.0347	213	2.21049	No	4.66983	150	4.21049	Yes	4.65263	175	2.11738	Yes
Q99551	MTERF1	Transcription termination factor 1, mitochondrial (Mitochondrial transcription termination factor 1) (mTERF) (mTERF1)	RNA GO-term & MitoCarta2.0	rest	-1.0247	1	4481	0	7.29107	5.43714	1.19263	NA	3.71096	6.3641	191	2.58395	Yes	3.71096	303	0.354878	No	7.29107	216	2.21049	No	4.64028	151	4.21049	Yes	4.40795	177	2.11738	Yes
O00571	DDX3X	ATP-dependent RNA helicase DDX3X (EC 3.6.4.13) (DEAD box protein 3, X-chromosomal) (DEAD box, X isoform) (Helicase-like protein 2) (HLP2)	RNA GO-term	rest	-1.7369	1	13745	0	5.67371	4.67342	0.720942	2.26998	4.95979	5.17357	192	2.58395	Yes	3.61488	304	0.354878	No	5.67371	218	2.21049	No	3.68936	153	4.21049	Yes	3.65957	179	2.11738	Yes
P62899	RPL31	60S ribosomal protein L31	RNA GO-term	rest	-1.1934	1	4518	0	9.7429	0.489048	-0.132171	2.64854	NA	5.11597	193	2.58395	Yes	2.64854	407	-0.374474	No	9.7429	214	2.21049	No	3.36659	601	-2.13529	No	3.18708	774	-2.35655	No
P62750	RPL23A	60S ribosomal protein L23a	RNA GO-term	rest	2.355	1	3399	0	8.54416	0.604332	0.414265	2.52019	1.98915	4.57425	194	2.58395	Yes	2.25467	414	-0.374474	No	8.54416	215	2.21049	No	3.18759	602	-2.13529	No	2.81442	779	-2.35655	No
Q92841	DDX17	Probable ATP-dependent RNA helicase DDX17 (EC 3.6.4.13) (DEAD box protein 17) (DEAD box protein p72) (RNA-dependent helicase p72)	RNA GO-term	rest	-1.3535	1	9434	0	NA	4.28066	-0.0610127	3.70808	5.17744	4.28066	195	2.58395	Yes	4.44276	300	0.354878	No	NA	1248	-5.91879	No	2.10982	606	-2.13529	No	3.27629	772	-2.35655	No
Q9H0Z9	RBM38	RNA-binding protein 38 (CLL-associated antigen KW-5) (HSRNASEB) (RNA-binding motif protein 38) (RNA-binding region-containing protein 1) (ssDNA-binding protein SEB4)	RNA GO-term	negative	-1.3152	1	5800	0	NA	3.86954	-3.69529	1.93706	4.73947	3.86954	196	2.58395	Yes	3.33827	397	-0.374474	No	NA	1250	-5.91879	No	0.0871256	615	-2.13529	No	1.7127	794	-2.35655	No
A4D1E9	GTPBP10	GTP-binding protein 10 (Protein obg homolog 2) (ObgH2)	RNA GO-term & MitoCarta2.0	rest	6.1454	1	2930	2	1.10679	NA	NA	2.51138	NA	1.10679	197	2.11644	Yes	2.51138	93	4.59037	Yes	1.10679	148	3.8217	Yes	1.10679	171	2.82956	Yes	1.80908	160	2.60829	Yes
P62277	RPS13	40S ribosomal protein S13	RNA GO-term	rest	-0.4077	1	2022	1	5.15273	1.3852	-0.192832	0.0300544	2.8086	3.26896	198	1.88181	Yes	1.41933	102	4.35574	Yes	5.15273	84	6.9407	Yes	2.11503	176	2.59493	Yes	1.83675	168	2.37366	Yes
Q9UI43	MRM2	rRNA methyltransferase 2, mitochondrial (EC 2.1.1.-) (16S rRNA (uridine(1369)-2'-O)-methyltransferase) (16S rRNA [Um1369] 2'-O-methyltransferase) (Protein ftsJ homolog 2)	MitoCarta2.0	positive	4.5096	1	1560	2	2.21202	0.0460832	NA	NA	NA	1.12905	199	1.88181	Yes	NA	500	-0.768956	No	2.21202	156	3.58707	Yes	1.12905	177	2.59493	Yes	1.12905	170	2.37366	Yes
Q8N5C6	SRBD1	S1 RNA-binding domain-containing protein 1	RNA GO-term	rest	1.0616	1	2834	1	-1.80155	-3.13735	0.622107	NA	NA	-2.46945	200	1.88181	Yes	NA	501	-0.768956	No	-1.80155	157	3.58707	Yes	-1.43893	178	2.59493	Yes	-1.43893	171	2.37366	Yes
Q9BX40	LSM14B	Protein LSM14 homolog B (Protein FAM61B) (RNA-associated protein 55B) (hRAP55B)	RNA GO-term	rest	-7.5961	1	6372	1	NA	8.21471	-0.281405	0.758199	4.14997	8.21471	201	1.86741	Yes	2.45409	528	-1.09101	No	NA	1507	-6.63533	No	3.96665	157	3.49396	Yes	3.21037	884	-3.07308	No
Q14011	CIRBP	Cold-inducible RNA-binding protein (A18 hnRNP) (Glycine-rich RNA-binding protein CIRP)	RNA GO-term	negative	-3.6727	1	12687	2	NA	7.50011	-0.70031	3.09577	4.26063	7.50011	202	1.86741	Yes	3.6782	390	-0.361654	No	NA	1484	-6.63533	No	3.3999	678	-2.85182	No	3.53905	190	1.40085	Yes
Q92615	LARP4B	La-related protein 4B (La ribonucleoprotein domain family member 4B) (La ribonucleoprotein domain family member 5) (La-related protein 5)	RNA GO-term	rest	-10.6961	1	3136	1	6.78533	7.20276	-0.894	2.66371	4.45186	6.99404	203	1.86741	Yes	3.55778	395	-0.361654	No	6.78533	226	1.49396	No	4.3647	155	3.49396	Yes	4.04193	186	1.40085	Yes
P51116	FXR2	Fragile X mental retardation syndrome-related protein 2	RNA GO-term	rest	-6.2297	1	6378	1	6.02472	7.95013	0.742897	2.27544	4.51134	6.98742	204	1.86741	Yes	3.39339	507	-1.09101	No	6.02472	227	1.49396	No	4.90591	154	3.49396	Yes	4.3009	185	1.40085	Yes
Q9NR56	MBNL1	Muscleblind-like protein 1 (Triplet-expansion RNA-binding protein)	RNA GO-term	rest	-10.6961	1	4374	1	NA	6.8601	-0.0236089	2.49122	4.61275	6.8601	205	1.86741	Yes	3.55198	396	-0.361654	No	NA	1488	-6.63533	No	3.41824	677	-2.85182	No	3.48511	876	-3.07308	No
Q9BWF3	RBM4	RNA-binding protein 4 (Lark homolog) (hLark) (RNA-binding motif protein 4) (RNA-binding motif protein 4a)	RNA GO-term	rest	-6.2297	1	4160	1	NA	5.8931	2.80808	3.18732	4.04306	5.8931	206	1.86741	Yes	3.61519	393	-0.361654	No	NA	1486	-6.63533	No	4.35059	156	3.49396	Yes	3.98289	187	1.40085	Yes
Q7Z2W4	ZC3HAV1	Zinc finger CCCH-type antiviral protein 1 (ADP-ribosyltransferase diphtheria toxin-like 13) (ARTD13) (Zinc finger CCCH domain-containing protein 2) (Zinc finger antiviral protein) (ZAP)	RNA GO-term	rest	-10.6961	1	6745	3	8.50659	2.24776	-0.344616	2.51054	3.57987	5.37718	207	1.86741	Yes	3.04521	514	-1.09101	No	8.50659	225	1.49396	No	3.46991	676	-2.85182	No	3.30003	880	-3.07308	No
P09651	HNRNPA1	Heterogeneous nuclear ribonucleoprotein A1 (hnRNP A1) (Helix-destabilizing protein) (Single-strand RNA-binding protein) (hnRNP core protein A1) [Cleaved into: Heterogeneous nuclear ribonucleoprotein A1, N-terminally processed]	RNA GO-term	rest	-6.2297	1	3021	19	5.88881	3.84453	-0.493407	3.13082	4.77566	4.86667	208	1.86741	Yes	3.95324	388	-0.361654	No	5.88881	228	1.49396	No	3.07998	679	-2.85182	No	3.42928	878	-3.07308	No
Q96DH6	MSI2	RNA-binding protein Musashi homolog 2 (Musashi-2)	RNA GO-term	rest	-6.2297	1	8960	1	0.476246	8.90014	-0.295126	2.87485	4.53069	4.68819	209	1.86741	Yes	3.70277	389	-0.361654	No	0.476246	428	-1.85968	No	3.02709	680	-2.85182	No	3.29736	881	-3.07308	No
O95793	STAU1	Double-stranded RNA-binding protein Staufen homolog 1	RNA GO-term	rest	-3.3441	1	6493	1	2.51654	4.67161	-0.527753	1.41641	4.09628	3.59407	210	1.86741	Yes	2.75634	519	-1.09101	No	2.51654	425	-1.85968	No	2.22013	682	-2.85182	No	2.43462	894	-3.07308	No
O15091	KIAA0391	Mitochondrial ribonuclease P protein 3 (Mitochondrial RNase P protein 3)	MitoCarta2.0	positive	-3.6264	0	392	1	8.18599	1.60817	0.0365721	1.37705	NA	4.89708	211	1.83003	Yes	1.37705	545	-1.12839	No	8.18599	229	1.45657	No	3.27691	695	-2.88921	No	2.80195	915	-3.11047	No
O15116	LSM1	U6 snRNA-associated Sm-like protein LSm1 (Cancer-associated Sm-like) (Small nuclear ribonuclear CaSm)	RNA GO-term	rest	-4.0022	1	906	0	NA	9.59577	0.0493111	2.4944	5.08687	9.59577	212	1.54408	No	3.79063	488	-0.684989	No	NA	1639	-6.95866	No	4.82254	160	3.17062	Yes	4.30659	241	1.07751	No
Q13310	PABPC4	Polyadenylate-binding protein 4 (PABP-4) (Poly(A)-binding protein 4) (Activated-platelet protein 1) (APP-1) (Inducible poly(A)-binding protein) (iPABP)	RNA GO-term	rest	-6.2297	1	786	0	12.9673	3.14007	0.186821	3.36921	4.91514	8.05369	213	1.54408	No	4.14218	477	-0.684989	No	12.9673	230	1.17062	No	5.4314	158	3.17062	Yes	4.91571	236	1.07751	No
Q9Y4Z0	LSM4	U6 snRNA-associated Sm-like protein LSm4 (Glycine-rich protein) (GRP)	RNA GO-term	rest	-7.8105	1	113	0	NA	7.80112	-0.113689	3.35214	4.138	7.80112	214	1.54408	No	3.74507	490	-0.684989	No	NA	1641	-6.95866	No	3.84371	169	3.17062	Yes	3.79439	250	1.07751	No
Q86V81	ALYREF	THO complex subunit 4 (Tho4) (Ally of AML-1 and LEF-1) (Aly/REF export factor) (Transcriptional coactivator Aly/REF) (bZIP-enhancing factor BEF)	RNA GO-term	rest	-6.2297	1	839	0	NA	7.57971	0.606215	3.3544	4.86958	7.57971	215	1.54408	No	4.11199	480	-0.684989	No	NA	1634	-6.95866	No	4.09296	163	3.17062	Yes	4.10247	245	1.07751	No
P67809	YBX1	Nuclease-sensitive element-binding protein 1 (CCAAT-binding transcription factor I subunit A) (CBF-A) (DNA-binding protein B) (DBPB) (Enhancer factor I subunit A) (EFI-A) (Y-box transcription factor) (Y-box-binding protein 1) (YB-1)	RNA GO-term	rest	-7.007	1	536	0	10.7446	4.34217	-0.421724	5.30704	4.85384	7.54337	216	1.54408	No	5.08044	466	-0.684989	No	10.7446	231	1.17062	No	4.88834	159	3.17062	Yes	4.96518	234	1.07751	No
P52597	HNRNPF	Heterogeneous nuclear ribonucleoprotein F (hnRNP F) (Nucleolin-like protein mcs94-1) [Cleaved into: Heterogeneous nuclear ribonucleoprotein F, N-terminally processed]	RNA GO-term	rest	-6.2297	1	770	0	NA	7.09572	0.0567485	5.63099	4.69852	7.09572	217	1.54408	No	5.16475	465	-0.684989	No	NA	1626	-6.95866	No	3.57624	170	3.17062	Yes	4.37049	240	1.07751	No
Q8NCA5	FAM98A	Protein FAM98A	RNA GO-term	rest	-8.0704	1	1334	0	NA	6.69623	-3.58429	2.95954	4.01843	6.69623	218	1.54408	No	3.48898	549	-1.41434	No	NA	1650	-6.95866	No	1.55597	738	-3.17515	No	2.52248	954	-3.39642	No
P22626	HNRNPA2B1	Heterogeneous nuclear ribonucleoproteins A2/B1 (hnRNP A2/B1)	RNA GO-term	rest	-6.2297	1	1091	0	9.38126	3.95937	-0.172746	6.65804	4.94142	6.67031	219	1.54408	No	5.79973	463	-0.684989	No	9.38126	234	1.17062	No	4.38929	161	3.17062	Yes	4.95347	235	1.07751	No
Q9Y333	LSM2	U6 snRNA-associated Sm-like protein LSm2 (Protein G7b) (Small nuclear ribonuclear protein D homolog) (snRNP core Sm-like protein Sm-x5)	RNA GO-term	rest	-8.2811	1	678	0	NA	6.66314	-0.0671527	3.32058	4.93612	6.66314	220	1.54408	No	4.12835	478	-0.684989	No	NA	1632	-6.95866	No	3.298	720	-3.17515	No	3.71317	253	1.07751	No
Q15717	ELAVL1	ELAV-like protein 1 (Hu-antigen R) (HuR)	RNA GO-term	rest	-5.5448	1	910	0	9.18962	4.11557	-0.243932	3.80271	5.19881	6.6526	221	1.54408	No	4.50076	472	-0.684989	No	9.18962	235	1.17062	No	4.35375	162	3.17062	Yes	4.41256	239	1.07751	No
Q13148	TARDBP	TAR DNA-binding protein 43 (TDP-43)	RNA GO-term	rest	-6.2297	1	1017	0	NA	6.59949	-0.674179	3.40099	4.88471	6.59949	222	1.54408	No	4.14285	476	-0.684989	No	NA	1631	-6.95866	No	2.96265	721	-3.17515	No	3.55275	256	1.07751	No
O76021	RSL1D1	Ribosomal L1 domain-containing protein 1 (CATX-11) (Cellular senescence-inhibited gene protein) (Protein PBK1)	RNA GO-term	rest	-5.5448	1	366	0	NA	6.44336	-0.583867	2.2073	4.44315	6.44336	223	1.54408	No	3.32522	558	-1.41434	No	NA	1657	-6.95866	No	2.92975	722	-3.17515	No	3.12749	933	-3.39642	No
Q9UK45	LSM7	U6 snRNA-associated Sm-like protein LSm7	RNA GO-term	negative	-10.6961	1	740	0	NA	6.36761	-1.75906	NA	NA	6.36761	224	1.54408	No	NA	2111	-6.53904	No	NA	1732	-6.95866	No	2.30428	728	-3.17515	No	2.30428	961	-3.39642	No
P47813	EIF1AX	Eukaryotic translation initiation factor 1A, X-chromosomal (eIF-1A X isoform) (Eukaryotic translation initiation factor 4C) (eIF-4C)	RNA GO-term	rest	-7.8105	1	725	0	NA	6.11943	-0.484869	2.4088	3.87469	6.11943	225	1.54408	No	3.14174	563	-1.41434	No	NA	1662	-6.95866	No	2.81728	723	-3.17515	No	2.97951	936	-3.39642	No
P46783	RPS10	40S ribosomal protein S10	RNA GO-term	rest	-7.3086	1	942	0	10.2246	2.00784	-0.428058	3.37059	4.76415	6.11624	226	1.54408	No	4.06737	483	-0.684989	No	10.2246	232	1.17062	No	3.93481	167	3.17062	Yes	3.98783	246	1.07751	No
P26599	PTBP1	Polypyrimidine tract-binding protein 1 (PTB) (57 kDa RNA-binding protein PPTB-1) (Heterogeneous nuclear ribonucleoprotein I) (hnRNP I)	RNA GO-term	rest	-4.7411	1	1012	0	9.50049	2.64154	-0.0772794	3.01235	4.61865	6.07102	227	1.54408	No	3.8155	487	-0.684989	No	9.50049	233	1.17062	No	4.02158	165	3.17062	Yes	3.93915	247	1.07751	No
Q14444	CAPRIN1	Caprin-1 (Cell cycle-associated protein 1) (Cytoplasmic activation- and proliferation-associated protein 1) (GPI-anchored membrane protein 1) (GPI-anchored protein p137) (GPI-p137) (p137GPI) (Membrane component chromosome 11 surface marker 1) (RNA granule protein 105)	RNA GO-term	rest	-7.1786	1	1444	0	8.09821	3.91954	0.18719	3.08685	3.75014	6.00888	228	1.54408	No	3.4185	553	-1.41434	No	8.09821	237	1.17062	No	4.06831	164	3.17062	Yes	3.80839	248	1.07751	No
Q13283	G3BP1	Ras GTPase-activating protein-binding protein 1 (G3BP-1) (EC 3.6.4.12) (EC 3.6.4.13) (ATP-dependent DNA helicase VIII) (hDH VIII) (GAP SH3 domain-binding protein 1)	RNA GO-term	rest	-6.2297	1	1154	0	6.07208	5.26305	0.48897	4.30568	4.65191	5.66756	229	1.54408	No	4.4788	473	-0.684989	No	6.07208	239	1.17062	No	3.94137	166	3.17062	Yes	4.15634	243	1.07751	No
P62312	LSM6	U6 snRNA-associated Sm-like protein LSm6	RNA GO-term	rest	-10.6961	1	573	0	4.51109	6.64567	0.485603	NA	5.3769	5.57838	230	1.54408	No	5.3769	464	-0.684989	No	4.51109	243	1.17062	No	3.88079	168	3.17062	Yes	4.25481	242	1.07751	No
P62310	LSM3	U6 snRNA-associated Sm-like protein LSm3	RNA GO-term	rest	-10.6961	1	203	0	NA	5.29111	-0.00687054	1.76004	5.33965	5.29111	231	1.54408	No	3.54985	497	-0.684989	No	NA	1647	-6.95866	No	2.64212	725	-3.17515	No	3.09598	934	-3.39642	No
Q99729	HNRNPAB	Heterogeneous nuclear ribonucleoprotein A/B (hnRNP A/B) (APOBEC1-binding protein 1) (ABBP-1)	RNA GO-term	rest	-6.2297	1	908	0	5.16752	5.30529	-0.493071	3.8296	5.1805	5.23641	232	1.54408	No	4.50505	471	-0.684989	No	5.16752	242	1.17062	No	3.32658	719	-3.17515	No	3.79797	249	1.07751	No
P84103	SRSF3	Serine/arginine-rich splicing factor 3 (Pre-mRNA-splicing factor SRP20) (Splicing factor, arginine/serine-rich 3)	RNA GO-term	rest	-6.2297	1	1066	0	NA	5.11832	-0.691979	3.76383	4.6301	5.11832	233	1.54408	No	4.19696	475	-0.684989	No	NA	1630	-6.95866	No	2.21317	729	-3.17515	No	3.20507	931	-3.39642	No
P62854	RPS26	40S ribosomal protein S26	RNA GO-term	rest	-7.3762	1	1288	0	5.85687	4.30022	-1.94341	4.72015	4.52351	5.07854	234	1.54408	No	4.62183	470	-0.684989	No	5.85687	240	1.17062	No	2.73789	724	-3.17515	No	3.49147	924	-3.39642	No
O00148	DDX39A	ATP-dependent RNA helicase DDX39A (EC 3.6.4.13) (DEAD box protein 39) (Nuclear RNA helicase URH49)	RNA GO-term	rest	-3.2256	1	352	0	NA	5.04841	-0.937797	1.09582	4.33132	5.04841	235	1.54408	No	2.71357	579	-1.41434	No	NA	1675	-6.95866	No	2.05531	731	-3.17515	No	2.38444	960	-3.39642	No
Q13242	SRSF9	Serine/arginine-rich splicing factor 9 (Pre-mRNA-splicing factor SRp30C) (Splicing factor, arginine/serine-rich 9)	RNA GO-term	rest	-6.2297	1	1467	0	NA	4.75431	-0.838813	3.07967	4.39087	4.75431	236	1.54408	No	3.73527	491	-0.684989	No	NA	1642	-6.95866	No	1.95775	734	-3.17515	No	2.84651	944	-3.39642	No
P19338	NCL	Nucleolin (Protein C23)	RNA GO-term	rest	-4.0561	1	765	0	8.98635	0.222907	1.07483	4.20801	4.28036	4.60463	237	1.54408	No	4.24418	474	-0.684989	No	8.98635	236	1.17062	No	3.42803	718	-3.17515	No	3.75449	252	1.07751	No
Q99613	EIF3C	Eukaryotic translation initiation factor 3 subunit C (eIF3c) (Eukaryotic translation initiation factor 3 subunit 8) (eIF3 p110)	RNA GO-term	rest	-7.1255	1	730	0	NA	4.32366	-0.400604	2.94069	4.7967	4.32366	238	1.54408	No	3.86869	485	-0.684989	No	NA	1637	-6.95866	No	1.96153	733	-3.17515	No	2.91511	940	-3.39642	No
P83881	RPL36A	60S ribosomal protein L36a (60S ribosomal protein L44) (Cell growth-inhibiting gene 15 protein) (Cell migration-inducing gene 6 protein)	RNA GO-term	rest	-10.6961	1	1349	0	6.13195	1.94821	-1.71854	NA	1.47566	4.04008	239	1.54408	No	1.47566	627	-1.41434	No	6.13195	238	1.17062	No	2.12054	730	-3.17515	No	1.95932	972	-3.39642	No
Q8NC51	SERBP1	Plasminogen activator inhibitor 1 RNA-binding protein (PAI1 RNA-binding protein 1) (PAI-RBP1) (SERPINE1 mRNA-binding protein 1)	RNA GO-term	rest	-6.2297	1	1065	0	4.26458	3.15833	-0.440805	2.81714	5.03632	3.71146	240	1.54408	No	3.92673	484	-0.684989	No	4.26458	245	1.17062	No	2.32737	727	-3.17515	No	2.96711	937	-3.39642	No
O75879	GATB	Glutamyl-tRNA(Gln) amidotransferase subunit B, mitochondrial (Glu-AdT subunit B) (EC 6.3.5.-) (Cytochrome c oxidase assembly factor PET112 homolog)	RNA GO-term & MitoCarta2.0	rest	25.9072	1	683	1	NA	NA	NA	NA	NA	NA	241	1.28058	No	NA	246	1.084	No	NA	281	0.664371	No	NA	708	-2.93313	No	NA	768	-2.23854	No
P46199	MTIF2	Translation initiation factor IF-2, mitochondrial (IF-2(Mt)) (IF-2Mt) (IF2(mt))	RNA GO-term & MitoCarta2.0	rest	30.1806	1	713	4	NA	NA	-0.842412	2.99285	NA	NA	242	1.28058	No	2.99285	28	6.20869	Yes	NA	270	0.664371	No	-0.842412	126	4.44788	Yes	1.07522	118	4.22661	Yes
Q969S9	GFM2	Ribosome-releasing factor 2, mitochondrial (RRF2mt) (Elongation factor G 2, mitochondrial) (EF-G2mt) (mEF-G 2) (Elongation factor G2) (hEFG2)	MitoCarta2.0	rest	27.1233	1	421	3	NA	NA	NA	NA	NA	NA	243	1.28058	No	NA	247	1.084	No	NA	282	0.664371	No	NA	709	-2.93313	No	NA	769	-2.23854	No
Q96EL2	MRPS24	28S ribosomal protein S24, mitochondrial (MRP-S24) (S24mt) (bMRP-47) (bMRP47)	RNA GO-term & MitoCarta2.0	rest	15.3646	1	60	4	NA	NA	-1.07237	2.39168	3.19927	NA	244	1.28058	No	2.79547	34	6.20869	Yes	NA	272	0.664371	No	-1.07237	127	4.44788	Yes	1.50619	112	4.22661	Yes
Q96I59	NARS2	Probable asparagine--tRNA ligase, mitochondrial (EC 6.1.1.22) (Asparaginyl-tRNA synthetase) (AsnRS)	MitoCarta2.0	rest	17.8532	1	549	2	NA	NA	NA	NA	NA	NA	245	1.28058	No	NA	248	1.084	No	NA	283	0.664371	No	NA	710	-2.93313	No	NA	770	-2.23854	No
Q9NXH9	TRMT1	tRNA (guanine(26)-N(2))-dimethyltransferase (EC 2.1.1.216) (tRNA 2,2-dimethylguanosine-26 methyltransferase) (tRNA(guanine-26,N(2)-N(2)) methyltransferase) (tRNA(m(2,2)G26)dimethyltransferase)	RNA GO-term & MitoCarta2.0	rest	6.1111	1	1452	1	NA	NA	NA	1.87676	NA	NA	246	1.28058	No	1.87676	58	6.20869	Yes	NA	273	0.664371	No	NA	707	-2.93313	No	1.87676	104	4.22661	Yes
Q9NZE8	MRPL35	39S ribosomal protein L35, mitochondrial (L35mt) (MRP-L35)	MitoCarta2.0	rest	17.0797	1	94	16	NA	NA	NA	NA	NA	NA	247	1.28058	No	NA	249	1.084	No	NA	284	0.664371	No	NA	711	-2.93313	No	NA	771	-2.23854	No
Q9Y2Z2	MTO1	Protein MTO1 homolog, mitochondrial	RNA GO-term & MitoCarta2.0	rest	26.3081	1	731	1	NA	NA	NA	NA	5.29948	NA	248	1.28058	No	5.29948	1	6.93804	Yes	NA	268	0.664371	No	NA	706	-2.93313	No	5.29948	4	8.70054	Yes
Q9Y6G3	MRPL42	39S ribosomal protein L42, mitochondrial (L42mt) (MRP-L42) (28S ribosomal protein S32, mitochondrial) (MRP-S32) (S32mt) (39S ribosomal protein L31, mitochondrial) (L31mt) (MRP-L31)	RNA GO-term & MitoCarta2.0	rest	10.2285	1	55	26	NA	NA	-1.32086	3.5447	NA	NA	249	1.28058	No	3.5447	6	6.93804	Yes	NA	269	0.664371	No	-1.32086	129	4.44788	Yes	1.11192	117	4.22661	Yes
Q9BSH4	TACO1	Translational activator of cytochrome c oxidase 1 (Coiled-coil domain-containing protein 44) (Translational activator of mitochondrially-encoded cytochrome c oxidase I)	MitoCarta2.0	rest	26.649	0	1720	0	9.57882	2.31809	-1.75727	0.98307	NA	5.94846	250	1.16287	No	0.98307	647	-1.79555	No	9.57882	254	0.78941	No	3.37988	788	-3.55636	No	2.78068	1045	-3.77763	No
Q6YN16	HSDL2	Hydroxysteroid dehydrogenase-like protein 2 (EC 1.-.-.-) (Short chain dehydrogenase/reductase family 13C member 1)	MitoCarta2.0	rest	27.6655	0	1599	0	9.2903	1.76092	1.39291	NA	NA	5.52561	251	1.16287	No	NA	2197	-6.92025	No	9.2903	255	0.78941	No	4.14804	172	2.78941	Yes	4.14804	283	0.696301	No
P00367	GLUD1	Glutamate dehydrogenase 1, mitochondrial (GDH 1) (EC 1.4.1.3)	MitoCarta2.0	rest	14.9838	0	2060	0	9.04855	-0.481243	0.259612	NA	NA	4.28366	252	1.16287	No	NA	2198	-6.92025	No	9.04855	257	0.78941	No	2.94231	791	-3.55636	No	2.94231	1044	-3.77763	No
P00505	GOT2	Aspartate aminotransferase, mitochondrial (mAspAT) (EC 2.6.1.1) (EC 2.6.1.7) (Fatty acid-binding protein) (FABP-1) (Glutamate oxaloacetate transaminase 2) (Kynurenine aminotransferase 4) (Kynurenine aminotransferase IV) (Kynurenine--oxoglutarate transaminase 4) (Kynurenine--oxoglutarate transaminase IV) (Plasma membrane-associated fatty acid-binding protein) (FABPpm) (Transaminase A)	RNA GO-term & MitoCarta2.0	rest	8.8086	0	1558	0	9.28958	-0.748333	0.106537	NA	1.21973	4.27062	253	1.16287	No	1.21973	645	-1.79555	No	9.28958	256	0.78941	No	2.88259	792	-3.55636	No	2.46688	1048	-3.77763	No
P23368	ME2	NAD-dependent malic enzyme, mitochondrial (NAD-ME) (EC 1.1.1.38) (Malic enzyme 2)	MitoCarta2.0	rest	18.7687	0	2773	0	8.81108	-0.822959	0.971155	NA	NA	3.99406	254	1.16287	No	NA	2199	-6.92025	No	8.81108	258	0.78941	No	2.98642	790	-3.55636	No	2.98642	1043	-3.77763	No
Q9Y305	ACOT9	Acyl-coenzyme A thioesterase 9, mitochondrial (Acyl-CoA thioesterase 9) (EC 3.1.2.-) (Acyl-CoA thioester hydrolase 9)	MitoCarta2.0	rest	9.7551	0	2957	0	7.91184	-0.0836738	-2.46169	NA	NA	3.91408	255	1.16287	No	NA	2200	-6.92025	No	7.91184	261	0.78941	No	1.78882	798	-3.55636	No	1.78882	1052	-3.77763	No
Q00325	SLC25A3	Phosphate carrier protein, mitochondrial (Phosphate transport protein) (PTP) (Solute carrier family 25 member 3)	MitoCarta2.0	rest	36.4978	0	1845	0	8.18435	-0.683049	-0.123155	NA	NA	3.75065	256	1.16287	No	NA	2201	-6.92025	No	8.18435	259	0.78941	No	2.45938	795	-3.55636	No	2.45938	1049	-3.77763	No
Q9UN81	L1RE1	LINE-1 retrotransposable element ORF1 protein (L1ORF1p) (LINE retrotransposable element 1) (LINE1 retrotransposable element 1)	RNA GO-term	rest	NA	0	NA	0	NA	9.57074	0.180792	NA	NA	9.57074	257	1.11525	No	NA	2318	-6.96787	No	NA	1897	-7.38749	No	4.87577	173	2.74179	Yes	4.87577	318	0.64868	No
O75818	RPP40	Ribonuclease P protein subunit p40 (RNaseP protein p40) (EC 3.1.26.5) (RNase P subunit 1)	None	rest	0.0622	1	261	1	NA	NA	NA	NA	NA	NA	258	1.04595	No	NA	285	0.849365	No	NA	301	0.42974	No	NA	716	-3.16776	No	NA	872	-2.47318	No
P12081	HARS	Histidine--tRNA ligase, cytoplasmic (EC 6.1.1.21) (Histidyl-tRNA synthetase) (HisRS)	None	rest	3.9472	1	1046	1	NA	NA	NA	NA	NA	NA	259	1.04595	No	NA	286	0.849365	No	NA	302	0.42974	No	NA	717	-3.16776	No	NA	873	-2.47318	No
P47897	QARS	Glutamine--tRNA ligase (EC 6.1.1.18) (Glutaminyl-tRNA synthetase) (GlnRS)	None	rest	4.4331	1	1366	2	NA	NA	-1.13325	NA	NA	NA	260	1.04595	No	NA	287	0.849365	No	NA	303	0.42974	No	-1.13325	147	4.21325	Yes	-1.13325	148	3.99198	Yes
P56192	MARS	Methionine--tRNA ligase, cytoplasmic (EC 6.1.1.10) (Methionyl-tRNA synthetase) (MetRS)	RNA GO-term	rest	-0.3399	1	806	2	NA	NA	NA	-0.400946	NA	NA	261	1.04595	No	-0.400946	90	5.97406	Yes	NA	298	0.42974	No	NA	715	-3.16776	No	-0.400946	145	3.99198	Yes
P78316	NOP14	Nucleolar protein 14 (Nucleolar complex protein 14)	RNA GO-term	rest	-2.1641	1	1002	1	NA	NA	NA	2.02108	3.66948	NA	262	1.04595	No	2.84528	79	5.97406	Yes	NA	291	0.42974	No	NA	713	-3.16776	No	2.84528	130	3.99198	Yes
Q8TBF4	ZCRB1	Zinc finger CCHC-type and RNA-binding motif-containing protein 1 (U11/U12 small nuclear ribonucleoprotein 31 kDa protein) (U11/U12 snRNP 31 kDa protein) (U11/U12-31K)	RNA GO-term	rest	-2.6591	1	899	3	NA	NA	NA	3.51562	3.37842	NA	263	1.04595	No	3.44702	71	5.97406	Yes	NA	289	0.42974	No	NA	712	-3.16776	No	3.44702	127	3.99198	Yes
Q9NVP1	DDX18	ATP-dependent RNA helicase DDX18 (EC 3.6.4.13) (DEAD box protein 18) (Myc-regulated DEAD box protein) (MrDb)	RNA GO-term	rest	-0.7911	1	769	1	NA	NA	NA	2.49736	2.88097	NA	264	1.04595	No	2.68917	81	5.97406	Yes	NA	293	0.42974	No	NA	714	-3.16776	No	2.68917	132	3.99198	Yes
Q9P2J5	LARS	Leucine--tRNA ligase, cytoplasmic (EC 6.1.1.4) (Leucyl-tRNA synthetase) (LeuRS)	None	rest	-0.3399	1	1324	2	NA	NA	-1.06333	NA	NA	NA	265	1.04595	No	NA	288	0.849365	No	NA	304	0.42974	No	-1.06333	146	4.21325	Yes	-1.06333	147	3.99198	Yes
Q9H7H0	METTL17	Methyltransferase-like protein 17, mitochondrial (EC 2.1.1.-) (False p73 target gene protein) (Methyltransferase 11 domain-containing protein 1) (Protein RSM22 homolog, mitochondrial)	MitoCarta2.0	rest	8.0113	1	6037	2	NA	0.400162	NA	NA	NA	0.400162	266	0.72216	No	NA	650	-1.9286	No	NA	446	-2.34823	No	0.400162	189	1.43528	Yes	0.400162	193	1.21401	Yes
P06576	ATP5B	ATP synthase subunit beta, mitochondrial (EC 3.6.3.14)	MitoCarta2.0	rest	35.6372	0	95	2	7.83814	-0.966225	0.776668	0.654131	NA	3.43596	267	0.684772	No	0.654131	124	3.1587	Yes	7.83814	96	5.74367	Yes	2.54953	194	1.39789	No	2.07568	199	1.17663	No
P36776	LONP1	Lon protease homolog, mitochondrial (EC 3.4.21.-) (LONHs) (Lon protease-like protein) (LONP) (Mitochondrial ATP-dependent protease Lon) (Serine protease 15)	RNA GO-term & MitoCarta2.0	rest	31.5043	0	847	2	8.24575	-1.66749	-0.0300572	NA	NA	3.28913	268	0.684772	No	NA	658	-1.96599	No	8.24575	94	5.74367	Yes	2.18274	195	1.39789	No	2.18274	198	1.17663	No
Q9NYK5	MRPL39	39S ribosomal protein L39, mitochondrial (L39mt) (MRP-L39) (39S ribosomal protein L5, mitochondrial) (L5mt) (MRP-L5)	RNA GO-term & MitoCarta2.0	rest	13.7805	0	66	28	6.55777	-0.993336	-1.89205	2.21348	NA	2.78222	269	0.684772	No	2.21348	120	3.1587	Yes	6.55777	98	5.74367	Yes	1.22413	201	1.39789	No	1.47147	205	1.17663	No
Q9UII2	ATPIF1	ATPase inhibitor, mitochondrial (Inhibitor of F(1)F(o)-ATPase) (IF(1)) (IF1)	MitoCarta2.0	rest	22.1189	0	956	1	NA	2.32277	1.7254	NA	NA	2.32277	270	0.684772	No	NA	659	-1.96599	No	NA	452	-2.38562	No	2.02409	196	1.39789	No	2.02409	200	1.17663	No
P10809	HSPD1	60 kDa heat shock protein, mitochondrial (60 kDa chaperonin) (Chaperonin 60) (CPN60) (Heat shock protein 60) (HSP-60) (Hsp60) (HuCHA60) (Mitochondrial matrix protein P1) (P60 lymphocyte protein)	RNA GO-term & MitoCarta2.0	rest	25.0621	0	24	15	5.38791	-1.15012	0.212061	2.1136	NA	2.1189	271	0.684772	No	2.1136	121	3.1587	Yes	5.38791	99	5.74367	Yes	1.48328	199	1.39789	No	1.64086	204	1.17663	No
Q10713	PMPCA	Mitochondrial-processing peptidase subunit alpha (EC 3.4.24.64) (Alpha-MPP) (P-55)	MitoCarta2.0	rest	35.653	0	838	1	7.81799	-3.64725	0.0263877	NA	NA	2.08537	272	0.684772	No	NA	660	-1.96599	No	7.81799	97	5.74367	Yes	1.39904	200	1.39789	No	1.39904	206	1.17663	No
P30049	ATP5D	ATP synthase subunit delta, mitochondrial (F-ATPase delta subunit)	MitoCarta2.0	negative	42.0165	0	692	6	NA	1.70935	2.09103	NA	NA	1.70935	273	0.684772	No	NA	661	-1.96599	No	NA	453	-2.38562	No	1.90019	197	1.39789	No	1.90019	202	1.17663	No
O95299	NDUFA10	NADH dehydrogenase [ubiquinone] 1 alpha subcomplex subunit 10, mitochondrial (Complex I-42kD) (CI-42kD) (NADH-ubiquinone oxidoreductase 42 kDa subunit)	MitoCarta2.0	negative	21.261	0	630	1	NA	1.35778	2.26401	NA	NA	1.35778	274	0.684772	No	NA	662	-1.96599	No	NA	454	-2.38562	No	1.81089	198	1.39789	Yes	1.81089	203	1.17663	No
Q8TAE8	GADD45GIP1	Growth arrest and DNA damage-inducible proteins-interacting protein 1 (39S ribosomal protein L59, mitochondrial) (MRP-L59) (CKII beta-associating protein) (CR6-interacting factor 1) (CRIF1) (Papillomavirus L2-interacting nuclear protein 1) (PLINP) (PLINP-1) (p53-responsive gene 6 protein)	MitoCarta2.0	negative	14.8305	0	232	7	NA	1.26363	-0.29666	0.983911	NA	1.26363	275	0.684772	No	0.983911	123	3.1587	Yes	NA	451	-2.38562	No	0.483486	206	1.39789	No	0.650294	208	1.17663	No
Q9HAV7	GRPEL1	GrpE protein homolog 1, mitochondrial (HMGE) (Mt-GrpE#1)	MitoCarta2.0	rest	37.8199	0	103	1	3.19422	-1.51353	-0.180089	NA	NA	0.840346	276	0.684772	No	NA	663	-1.96599	No	3.19422	204	2.39003	No	0.500201	205	1.39789	No	0.500201	211	1.17663	No
P24539	ATP5F1	ATP synthase F(0) complex subunit B1, mitochondrial (ATP synthase proton-transporting mitochondrial F(0) complex subunit B1) (ATP synthase subunit b) (ATPase subunit b)	MitoCarta2.0	rest	22.1144	0	49	3	3.09515	-1.84858	0.367317	NA	NA	0.623283	277	0.684772	No	NA	664	-1.96599	No	3.09515	205	2.39003	No	0.537961	204	1.39789	No	0.537961	210	1.17663	No
Q5JRX3	PITRM1	Presequence protease, mitochondrial (hPreP) (EC 3.4.24.-) (Pitrilysin metalloproteinase 1) (Metalloprotease 1) (hMP1)	MitoCarta2.0	rest	27.8125	0	835	1	0.603799	NA	NA	NA	NA	0.603799	278	0.684772	No	NA	665	-1.96599	No	0.603799	209	2.39003	No	0.603799	203	1.39789	No	0.603799	209	1.17663	No
O00330	PDHX	Pyruvate dehydrogenase protein X component, mitochondrial (Dihydrolipoamide dehydrogenase-binding protein of pyruvate dehydrogenase complex) (E3-binding protein) (E3BP) (Lipoyl-containing pyruvate dehydrogenase complex component X) (proX)	MitoCarta2.0	rest	37.6758	0	753	1	NA	0.590316	1.09673	NA	NA	0.590316	279	0.684772	No	NA	666	-1.96599	No	NA	455	-2.38562	No	0.843523	202	1.39789	Yes	0.843523	207	1.17663	Yes
Q9UI09	NDUFA12	NADH dehydrogenase [ubiquinone] 1 alpha subcomplex subunit 12 (13 kDa differentiation-associated protein) (Complex I-B17.2) (CI-B17.2) (CIB17.2) (NADH-ubiquinone oxidoreductase subunit B17.2)	MitoCarta2.0	negative	21.467	0	464	1	NA	0.472607	-0.938729	NA	NA	0.472607	280	0.684772	No	NA	667	-1.96599	No	NA	456	-2.38562	No	-0.233061	212	1.39789	No	-0.233061	217	1.17663	No
O75251	NDUFS7	NADH dehydrogenase [ubiquinone] iron-sulfur protein 7, mitochondrial (EC 1.6.5.3) (EC 1.6.99.3) (Complex I-20kD) (CI-20kD) (NADH-ubiquinone oxidoreductase 20 kDa subunit) (PSST subunit)	MitoCarta2.0	negative	33.0033	0	410	8	0.524619	0.337936	-0.690537	NA	NA	0.431277	281	0.684772	No	NA	668	-1.96599	No	0.524619	210	2.39003	No	0.0573394	210	1.39789	Yes	0.0573394	215	1.17663	Yes
Q96EH3	MALSU1	Mitochondrial assembly of ribosomal large subunit protein 1	MitoCarta2.0	rest	27.9861	0	5	10	0.314958	NA	NA	NA	NA	0.314958	282	0.684772	No	NA	669	-1.96599	No	0.314958	212	2.39003	No	0.314958	208	1.39789	No	0.314958	213	1.17663	No
Q5TC12	ATPAF1	ATP synthase mitochondrial F1 complex assembly factor 1 (ATP11 homolog)	MitoCarta2.0	rest	13.4272	0	228	1	NA	0.294757	NA	NA	NA	0.294757	283	0.684772	No	NA	670	-1.96599	No	NA	457	-2.38562	No	0.294757	209	1.39789	No	0.294757	214	1.17663	No
P21912	SDHB	Succinate dehydrogenase [ubiquinone] iron-sulfur subunit, mitochondrial (EC 1.3.5.1) (Iron-sulfur subunit of complex II) (Ip)	MitoCarta2.0	negative	43.2272	0	62	1	1.86553	-1.38473	0.688037	NA	NA	0.240402	284	0.684772	No	NA	671	-1.96599	No	1.86553	207	2.39003	No	0.389614	207	1.39789	No	0.389614	212	1.17663	No
A8MXV4	NUDT19	Nucleoside diphosphate-linked moiety X motif 19 (Nudix motif 19) (EC 3.6.1.-)	MitoCarta2.0	rest	7.4095	0	1254	1	0.473977	-0.449051	NA	NA	NA	0.0124626	285	0.684772	No	NA	672	-1.96599	No	0.473977	211	2.39003	No	0.0124626	211	1.39789	Yes	0.0124626	216	1.17663	Yes
O43464	HTRA2	Serine protease HTRA2, mitochondrial (EC 3.4.21.108) (High temperature requirement protein A2) (HtrA2) (Omi stress-regulated endoprotease) (Serine protease 25) (Serine proteinase OMI)	MitoCarta2.0	rest	10.5524	0	1337	1	NA	-0.172104	-0.431364	NA	NA	-0.172104	286	0.684772	No	NA	673	-1.96599	No	NA	458	-2.38562	No	-0.301734	215	1.39789	Yes	-0.301734	220	1.17663	Yes
Q9BUB7	TMEM70	Transmembrane protein 70, mitochondrial	MitoCarta2.0	rest	17.2263	0	649	3	NA	-0.278115	NA	NA	NA	-0.278115	287	0.684772	No	NA	674	-1.96599	No	NA	459	-2.38562	No	-0.278115	214	1.39789	No	-0.278115	219	1.17663	No
Q9P2R7	SUCLA2	Succinate--CoA ligase [ADP-forming] subunit beta, mitochondrial (EC 6.2.1.5) (ATP-specific succinyl-CoA synthetase subunit beta) (A-SCS) (Succinyl-CoA synthetase beta-A chain) (SCS-betaA)	MitoCarta2.0	negative	34.9705	0	589	5	NA	-0.42381	NA	NA	NA	-0.42381	288	0.684772	No	NA	675	-1.96599	No	NA	460	-2.38562	No	-0.42381	217	1.39789	No	-0.42381	222	1.17663	No
Q96I99	SUCLG2	Succinate--CoA ligase [GDP-forming] subunit beta, mitochondrial (EC 6.2.1.4) (GTP-specific succinyl-CoA synthetase subunit beta) (G-SCS) (GTPSCS) (Succinyl-CoA synthetase beta-G chain) (SCS-betaG)	MitoCarta2.0	negative	26.2777	0	854	1	0.815255	-1.69756	0.100077	NA	NA	-0.441153	289	0.684772	No	NA	676	-1.96599	No	0.815255	208	2.39003	No	-0.260743	213	1.39789	No	-0.260743	218	1.17663	No
P51553	IDH3G	Isocitrate dehydrogenase [NAD] subunit gamma, mitochondrial (EC 1.1.1.41) (Isocitric dehydrogenase subunit gamma) (NAD(+)-specific ICDH subunit gamma)	MitoCarta2.0	negative	28.8516	0	624	1	1.93963	-2.83274	-2.16261	NA	NA	-0.446554	290	0.684772	No	NA	677	-1.96599	No	1.93963	206	2.39003	No	-1.01857	221	1.39789	No	-1.01857	226	1.17663	No
Q9P0J0	NDUFA13	NADH dehydrogenase [ubiquinone] 1 alpha subcomplex subunit 13 (Cell death regulatory protein GRIM-19) (Complex I-B16.6) (CI-B16.6) (Gene associated with retinoic and interferon-induced mortality 19 protein) (GRIM-19) (Gene associated with retinoic and IFN-induced mortality 19 protein) (NADH-ubiquinone oxidoreductase B16.6 subunit)	MitoCarta2.0	negative	16.014	0	349	1	NA	-0.526989	-1.23863	NA	NA	-0.526989	291	0.684772	No	NA	678	-1.96599	No	NA	461	-2.38562	No	-0.882809	220	1.39789	No	-0.882809	225	1.17663	No
Q9H845	ACAD9	Acyl-CoA dehydrogenase family member 9, mitochondrial (ACAD-9) (EC 1.3.99.-)	MitoCarta2.0	rest	18.227	0	751	2	NA	-0.730319	-3.13507	NA	NA	-0.730319	292	0.684772	No	NA	679	-1.96599	No	NA	462	-2.38562	No	-1.93269	228	1.39789	No	-1.93269	232	1.17663	No
O75489	NDUFS3	NADH dehydrogenase [ubiquinone] iron-sulfur protein 3, mitochondrial (EC 1.6.5.3) (EC 1.6.99.3) (Complex I-30kD) (CI-30kD) (NADH-ubiquinone oxidoreductase 30 kDa subunit)	MitoCarta2.0	negative	18.2867	0	11	1	NA	-0.851529	0.00849513	NA	NA	-0.851529	293	0.684772	No	NA	680	-1.96599	No	NA	463	-2.38562	No	-0.421517	216	1.39789	Yes	-0.421517	221	1.17663	No
P53597	SUCLG1	Succinate--CoA ligase [ADP/GDP-forming] subunit alpha, mitochondrial (EC 6.2.1.4) (EC 6.2.1.5) (Succinyl-CoA synthetase subunit alpha) (SCS-alpha)	RNA GO-term & MitoCarta2.0	rest	32.1445	0	16	1	NA	-1.19393	NA	5.08912	NA	-1.19393	294	0.684772	No	5.08912	103	3.88806	Yes	NA	450	-2.38562	No	-1.19393	223	1.39789	No	1.9476	201	1.17663	No
P51970	NDUFA8	NADH dehydrogenase [ubiquinone] 1 alpha subcomplex subunit 8 (Complex I-19kD) (CI-19kD) (Complex I-PGIV) (CI-PGIV) (NADH-ubiquinone oxidoreductase 19 kDa subunit)	MitoCarta2.0	negative	21.0863	0	50	1	NA	-1.23466	0.110247	NA	NA	-1.23466	295	0.684772	No	NA	681	-1.96599	No	NA	464	-2.38562	No	-0.562205	218	1.39789	No	-0.562205	223	1.17663	No
O75380	NDUFS6	NADH dehydrogenase [ubiquinone] iron-sulfur protein 6, mitochondrial (Complex I-13kD-A) (CI-13kD-A) (NADH-ubiquinone oxidoreductase 13 kDa-A subunit)	MitoCarta2.0	negative	26.466	0	124	2	NA	-1.26155	-0.186255	NA	NA	-1.26155	296	0.684772	No	NA	682	-1.96599	No	NA	465	-2.38562	No	-0.7239	219	1.39789	Yes	-0.7239	224	1.17663	No
O75431	MTX2	Metaxin-2 (Mitochondrial outer membrane import complex protein 2)	MitoCarta2.0	rest	26.2914	0	96	1	NA	-1.31565	NA	NA	NA	-1.31565	297	0.684772	No	NA	683	-1.96599	No	NA	466	-2.38562	No	-1.31565	225	1.39789	Yes	-1.31565	229	1.17663	No
Q16740	CLPP	ATP-dependent Clp protease proteolytic subunit, mitochondrial (EC 3.4.21.92) (Endopeptidase Clp)	MitoCarta2.0	rest	28.0803	0	208	3	NA	-1.34855	-0.949951	NA	NA	-1.34855	298	0.684772	No	NA	684	-1.96599	No	NA	467	-2.38562	No	-1.14925	222	1.39789	No	-1.14925	227	1.17663	No
Q9BTZ2	DHRS4	Dehydrogenase/reductase SDR family member 4 (EC 1.1.1.184) (NADPH-dependent carbonyl reductase/NADP-retinol dehydrogenase) (CR) (PHCR) (NADPH-dependent retinol dehydrogenase/reductase) (NRDR) (humNRDR) (Peroxisomal short-chain alcohol dehydrogenase) (PSCD) (SCAD-SRL) (Short chain dehydrogenase/reductase family 25C member 2) (Short-chain dehydrogenase/reductase family member 4)	MitoCarta2.0	rest	18.0707	0	901	1	NA	-1.69857	-1.15132	NA	NA	-1.69857	299	0.684772	No	NA	685	-1.96599	No	NA	468	-2.38562	No	-1.42494	227	1.39789	No	-1.42494	231	1.17663	No
Q9NX14	NDUFB11	NADH dehydrogenase [ubiquinone] 1 beta subcomplex subunit 11, mitochondrial (Complex I-ESSS) (CI-ESSS) (NADH-ubiquinone oxidoreductase ESSS subunit) (Neuronal protein 17.3) (Np17.3) (p17.3)	MitoCarta2.0	negative	20.8256	0	306	1	NA	-2.0366	-5.53994	NA	NA	-2.0366	300	0.684772	No	NA	686	-1.96599	No	NA	469	-2.38562	No	-3.78827	229	1.39789	No	-3.78827	233	1.17663	No
Q9Y2Q3	GSTK1	Glutathione S-transferase kappa 1 (EC 2.5.1.18) (GST 13-13) (GST class-kappa) (GSTK1-1) (hGSTK1) (Glutathione S-transferase subunit 13)	MitoCarta2.0	rest	17.5601	0	1272	1	NA	-2.44344	0.0265625	NA	NA	-2.44344	301	0.684772	No	NA	687	-1.96599	No	NA	470	-2.38562	No	-1.20844	224	1.39789	No	-1.20844	228	1.17663	No
O43824	GTPBP6	Putative GTP-binding protein 6 (Pseudoautosomal GTP-binding protein-like)	MitoCarta2.0	rest	4.3575	1	5397	1	3.04376	1.16577	NA	NA	NA	2.10476	302	0.48753	No	NA	720	-2.16323	No	3.04376	219	2.19279	No	2.10476	230	1.20065	No	2.10476	258	0.979383	No
P62263	RPS14	40S ribosomal protein S14	RNA GO-term & MitoCarta2.0	rest	2.1903	1	3416	3	NA	1.20991	-0.0772983	1.10831	3.92667	1.20991	303	0.48753	No	2.51749	125	2.96146	Yes	NA	494	-2.58286	No	0.566308	231	1.20065	No	1.5419	259	0.979383	No
Q8N3Z3	GTPBP8	GTP-binding protein 8	None	rest	2.5592	1	6338	3	NA	0.377627	NA	NA	NA	0.377627	304	0.48753	No	NA	721	-2.16323	No	NA	497	-2.58286	No	0.377627	232	1.20065	No	0.377627	261	0.979383	No
P11142	HSPA8	Heat shock cognate 71 kDa protein (Heat shock 70 kDa protein 8) (Lipopolysaccharide-associated protein 1) (LAP-1) (LPS-associated protein 1)	RNA GO-term	rest	0.0944	0	1040	4	5.77276	0.315897	0.390302	2.0415	5.39525	3.04433	305	0.450142	No	3.71838	105	3.65343	Yes	5.77276	101	5.50904	Yes	2.15965	234	1.16326	No	2.78314	263	0.941995	No
Q9Y3F4	STRAP	Serine-threonine kinase receptor-associated protein (MAP activator with WD repeats) (UNR-interacting protein) (WD-40 repeat protein PT-WD)	RNA GO-term	rest	0.1799	0	569	1	NA	0.498168	NA	2.55337	3.2382	0.498168	306	0.450142	No	2.89579	128	2.92407	Yes	NA	505	-2.62025	No	0.498168	235	1.16326	No	2.09658	266	0.941995	No
P08238	HSP90AB1	Heat shock protein HSP 90-beta (HSP 90) (Heat shock 84 kDa) (HSP 84) (HSP84)	RNA GO-term	rest	0.0944	0	561	1	1.92718	-1.13934	-0.0571546	3.42566	1.61538	0.393917	307	0.450142	No	2.52052	130	2.92407	Yes	1.92718	221	2.1554	No	0.24356	236	1.16326	No	1.15434	267	0.941995	No
P31948	STIP1	Stress-induced-phosphoprotein 1 (STI1) (Hsc70/Hsp90-organizing protein) (Hop) (Renal carcinoma antigen NY-REN-11) (Transformation-sensitive protein IEF SSP 3521)	RNA GO-term	rest	-2.2248	0	629	2	NA	-0.227279	NA	2.21274	NA	-0.227279	308	0.450142	No	2.21274	131	2.92407	Yes	NA	507	-2.62025	No	-0.227279	237	1.16326	No	0.992732	268	0.941995	No
Q9BRT2	UQCC2	Ubiquinol-cytochrome-c reductase complex assembly factor 2 (Breast cancer-associated protein SGA-81M) (Mitochondrial nucleoid factor 1) (Mitochondrial protein M19)	MitoCarta2.0	negative	1.4323	0	107	1	NA	-1.11352	-1.07483	NA	NA	-1.11352	309	0.450142	No	NA	727	-2.20062	No	NA	509	-2.62025	No	-1.09418	240	1.16326	No	-1.09418	271	0.941995	No
Q9BW92	TARS2	Threonine--tRNA ligase, mitochondrial (EC 6.1.1.3) (Threonyl-tRNA synthetase) (ThrRS) (Threonyl-tRNA synthetase-like 1)	MitoCarta2.0	rest	14.6313	1	1375	0	6.76464	-0.00692493	NA	NA	NA	3.37886	310	0.398825	No	NA	741	-2.25194	No	6.76464	108	5.45772	Yes	3.37886	241	1.11194	No	3.37886	272	0.890679	No
P62269	RPS18	40S ribosomal protein S18 (Ke-3) (Ke3)	RNA GO-term & MitoCarta2.0	rest	6.5106	1	1038	0	5.75236	0.107272	-0.97406	2.06278	1.92867	2.92982	311	0.398825	No	1.99572	138	2.87276	Yes	5.75236	110	5.45772	Yes	1.62852	245	1.11194	No	1.7754	277	0.890679	No
Q9Y3D3	MRPS16	28S ribosomal protein S16, mitochondrial (MRP-S16) (S16mt)	MitoCarta2.0	rest	21.4649	1	64	0	4.16598	1.29987	1.41837	NA	NA	2.73292	312	0.398825	No	NA	742	-2.25194	No	4.16598	113	5.45772	Yes	2.29474	244	1.11194	No	2.29474	275	0.890679	No
Q9Y3E5	PTRH2	Peptidyl-tRNA hydrolase 2, mitochondrial (PTH 2) (EC 3.1.1.29) (Bcl-2 inhibitor of transcription 1)	MitoCarta2.0	rest	8.5962	1	381	0	6.64251	-1.60872	2.97999	NA	NA	2.5169	313	0.398825	No	NA	743	-2.25194	No	6.64251	109	5.45772	Yes	2.67126	242	1.11194	No	2.67126	274	0.890679	No
Q99798	ACO2	Aconitate hydratase, mitochondrial (Aconitase) (EC 4.2.1.3) (Citrate hydro-lyase)	MitoCarta2.0	negative	30.2787	1	651	0	5.34925	-1.95954	-0.170401	NA	NA	1.69485	314	0.398825	No	NA	744	-2.25194	No	5.34925	111	5.45772	Yes	1.0731	247	1.11194	No	1.0731	280	0.890679	No
Q6P161	MRPL54	39S ribosomal protein L54, mitochondrial (L54mt) (MRP-L54)	RNA GO-term & MitoCarta2.0	rest	17.4674	1	460	0	0.709209	1.63382	1.30695	NA	2.98158	1.17151	315	0.398825	No	2.98158	136	2.87276	Yes	0.709209	222	2.10408	No	1.21666	246	1.11194	No	1.65789	278	0.890679	No
O43678	NDUFA2	NADH dehydrogenase [ubiquinone] 1 alpha subcomplex subunit 2 (Complex I-B8) (CI-B8) (NADH-ubiquinone oxidoreductase B8 subunit)	MitoCarta2.0	negative	25.0692	1	233	0	NA	0.684541	-3.69577	NA	NA	0.684541	316	0.398825	No	NA	745	-2.25194	No	NA	525	-2.67156	No	-1.50561	249	1.11194	No	-1.50561	281	0.890679	No
O15235	MRPS12	28S ribosomal protein S12, mitochondrial (MRP-S12) (S12mt) (MT-RPS12)	RNA GO-term & MitoCarta2.0	rest	24.3808	1	222	0	NA	0.460023	1.38007	NA	2.52485	0.460023	317	0.398825	No	2.52485	137	2.87276	Yes	NA	524	-2.67156	No	0.920046	248	1.11194	No	1.45498	279	0.890679	No
Q9BQG0	MYBBP1A	Myb-binding protein 1A	RNA GO-term	rest	-8.2811	0	1813	2	NA	4.48486	-2.79646	2.04276	3.99356	4.48486	318	0.211705	No	3.01816	808	-2.74672	No	NA	2882	-8.29104	No	0.844199	893	-4.50753	No	1.93118	1167	-4.72879	No
P26641	EEF1G	Elongation factor 1-gamma (EF-1-gamma) (eEF-1B gamma)	RNA GO-term	rest	-0.653	1	948	0	3.42659	2.45206	-1.09781	NA	NA	2.93932	319	0.164195	No	NA	786	-2.48657	No	3.42659	223	1.86945	No	1.59361	256	0.877314	No	1.59361	303	0.656048	No
P61254	RPL26	60S ribosomal protein L26	RNA GO-term	rest	-0.8809	1	1280	0	6.68534	-0.901252	-0.424249	NA	2.645	2.89204	320	0.164195	No	2.645	152	2.63813	Yes	6.68534	132	5.22309	Yes	1.78661	255	0.877314	No	2.00121	296	0.656048	No
P62280	RPS11	40S ribosomal protein S11	RNA GO-term	rest	0.0944	1	1415	0	4.16486	0.277066	0.192902	3.07158	NA	2.22097	321	0.164195	No	3.07158	145	2.63813	Yes	4.16486	133	5.22309	Yes	1.54494	257	0.877314	No	1.9266	298	0.656048	No
Q8IY81	FTSJ3	pre-rRNA processing protein FTSJ3 (EC 2.1.1.-) (2'-O-ribose RNA methyltransferase SPB1 homolog) (Protein ftsJ homolog 3) (Putative rRNA methyltransferase 3)	RNA GO-term	rest	-0.8105	1	914	0	NA	2.00538	4.3286	1.83425	2.44947	2.00538	322	0.164195	No	2.14186	159	2.63813	Yes	NA	554	-2.90619	No	3.16699	253	0.877314	No	2.65442	290	0.656048	No
Q9Y285	FARSA	Phenylalanine--tRNA ligase alpha subunit (EC 6.1.1.20) (CML33) (Phenylalanyl-tRNA synthetase alpha subunit) (PheRS)	RNA GO-term	rest	-1.7369	1	1297	0	NA	1.93962	-2.64851	NA	2.76153	1.93962	323	0.164195	No	2.76153	149	2.63813	Yes	NA	547	-2.90619	No	-0.354444	264	0.877314	No	0.684215	311	0.656048	No
Q9Y262	EIF3L	Eukaryotic translation initiation factor 3 subunit L (eIF3l) (Eukaryotic translation initiation factor 3 subunit 6-interacting protein) (Eukaryotic translation initiation factor 3 subunit E-interacting protein)	RNA GO-term	rest	-2.7735	1	1177	0	NA	1.77702	1.06043	1.51957	3.44528	1.77702	324	0.164195	No	2.48243	153	2.63813	Yes	NA	550	-2.90619	No	1.41873	258	0.877314	No	1.95058	297	0.656048	No
P05388	RPLP0	60S acidic ribosomal protein P0 (60S ribosomal protein L10E)	RNA GO-term	rest	-2.9098	1	1071	0	3.79545	-0.5135	0.805883	2.11106	2.13287	1.64098	325	0.164195	No	2.12196	160	2.63813	Yes	3.79545	134	5.22309	Yes	1.36261	259	0.877314	No	1.66635	301	0.656048	No
Q92499	DDX1	ATP-dependent RNA helicase DDX1 (EC 3.6.4.13) (DEAD box protein 1) (DEAD box protein retinoblastoma) (DBP-RB)	RNA GO-term	rest	3.7058	1	148	0	NA	0.888114	NA	1.86241	4.01831	0.888114	326	0.164195	No	2.94036	147	2.63813	Yes	NA	545	-2.90619	No	0.888114	260	0.877314	No	2.25628	293	0.656048	No
Q9UMS4	PRPF19	Pre-mRNA-processing factor 19 (EC 6.3.2.-) (Nuclear matrix protein 200) (PRP19/PSO4 homolog) (hPso4) (Senescence evasion factor)	None	rest	-1.849	1	444	0	NA	0.788803	-1.16741	0.896373	NA	0.788803	327	0.164195	No	0.896373	171	2.63813	Yes	NA	563	-2.90619	No	-0.189303	262	0.877314	No	0.172589	313	0.656048	No
P46782	RPS5	40S ribosomal protein S5 [Cleaved into: 40S ribosomal protein S5, N-terminally processed]	RNA GO-term	negative	0.7793	1	928	0	0.705863	0.0429082	-0.570935	4.36448	4.82638	0.374386	328	0.164195	No	4.59543	110	3.36748	Yes	0.705863	224	1.86945	No	0.059279	261	0.877314	No	1.87374	299	0.656048	No
P55884	EIF3B	Eukaryotic translation initiation factor 3 subunit B (eIF3b) (Eukaryotic translation initiation factor 3 subunit 9) (Prt1 homolog) (hPrt1) (eIF-3-eta) (eIF3 p110) (eIF3 p116)	RNA GO-term	rest	-1.8555	1	697	0	NA	-0.308154	NA	1.34765	NA	-0.308154	329	0.164195	No	1.34765	168	2.63813	Yes	NA	560	-2.90619	No	-0.308154	263	0.877314	No	0.51975	312	0.656048	No
O75643	SNRNP200	U5 small nuclear ribonucleoprotein 200 kDa helicase (EC 3.6.4.13) (Activating signal cointegrator 1 complex subunit 3-like 1) (BRR2 homolog) (U5 snRNP-specific 200 kDa protein) (U5-200KD)	RNA GO-term	rest	3.5915	1	823	0	NA	-0.402675	NA	1.97262	3.3386	-0.402675	330	0.164195	No	2.65561	151	2.63813	Yes	NA	549	-2.90619	No	-0.402675	265	0.877314	No	1.63618	302	0.656048	No
P27695	APEX1	DNA-(apurinic or apyrimidinic site) lyase (EC 3.1.-.-) (EC 4.2.99.18) (APEX nuclease) (APEN) (Apurinic-apyrimidinic endonuclease 1) (AP endonuclease 1) (APE-1) (REF-1) (Redox factor-1) [Cleaved into: DNA-(apurinic or apyrimidinic site) lyase, mitochondrial]	RNA GO-term	rest	-2.5406	1	159	0	NA	-1.58538	NA	1.5163	2.99926	-1.58538	331	0.164195	No	2.25778	156	2.63813	Yes	NA	552	-2.90619	No	-1.58538	269	0.877314	No	0.976725	309	0.656048	No
Q01085	TIAL1	Nucleolysin TIAR (TIA-1-related protein)	RNA GO-term	rest	-6.2297	1	2894	0	NA	9.74507	0.202362	4.98976	5.14055	9.74507	332	-0.0742416	No	5.06516	756	-2.30331	No	NA	2944	-8.57698	No	4.97371	183	1.5523	Yes	5.01944	375	-0.540809	No
Q96AE4	FUBP1	Far upstream element-binding protein 1 (FBP) (FUSE-binding protein 1) (DNA helicase V) (hDH V)	RNA GO-term	rest	-5.5448	1	1864	0	NA	9.31975	0.0439175	3.66325	4.90276	9.31975	333	-0.0742416	No	4.28301	763	-2.30331	No	NA	2948	-8.57698	No	4.68184	185	1.5523	Yes	4.48242	379	-0.540809	No
O75534	CSDE1	Cold shock domain-containing protein E1 (N-ras upstream gene protein) (Protein UNR)	RNA GO-term	rest	-4.8064	1	2162	0	9.77454	7.56362	0.518186	3.03564	4.89803	8.66908	334	-0.0742416	No	3.96683	770	-2.30331	No	9.77454	312	-0.4477	No	5.95211	179	1.5523	Yes	5.158	374	-0.540809	No
P51114	FXR1	Fragile X mental retardation syndrome-related protein 1 (hFXR1p)	RNA GO-term	rest	-4.7411	1	1863	0	10.9402	5.83387	0.232961	2.72253	4.37963	8.38701	335	-0.0742416	No	3.55108	781	-2.30331	No	10.9402	310	-0.4477	No	5.669	180	1.5523	Yes	4.82183	377	-0.540809	No
P16989	YBX3	Y-box-binding protein 3 (Cold shock domain-containing protein A) (DNA-binding protein A) (Single-strand DNA-binding protein NF-GMB)	RNA GO-term	rest	-7.007	1	2956	0	7.66431	8.07751	0.190794	5.31903	4.78065	7.87091	336	-0.0742416	No	5.04984	757	-2.30331	No	7.66431	318	-0.4477	No	5.31087	181	1.5523	Yes	5.20646	373	-0.540809	No
Q15366	PCBP2	Poly(rC)-binding protein 2 (Alpha-CP2) (Heterogeneous nuclear ribonucleoprotein E2) (hnRNP E2)	RNA GO-term	rest	-4.7411	1	1802	0	6.45624	8.72959	0.483073	4.36614	4.37762	7.59292	337	-0.0742416	No	4.37188	762	-2.30331	No	6.45624	321	-0.4477	No	5.22297	182	1.5523	Yes	4.88253	376	-0.540809	No
P05455	SSB	Lupus La protein (La autoantigen) (La ribonucleoprotein) (Sjoegren syndrome type B antigen) (SS-B)	RNA GO-term	rest	-5.5448	1	2293	0	NA	7.23387	-0.489603	3.02735	3.05456	7.23387	338	-0.0742416	No	3.04095	825	-3.03266	No	NA	2966	-8.57698	No	3.37213	912	-4.79347	No	3.20654	1214	-5.01474	No
P07910	HNRNPC	Heterogeneous nuclear ribonucleoproteins C1/C2 (hnRNP C1/C2)	RNA GO-term	rest	-6.2297	1	2062	0	10.0604	4.00063	0.141841	2.66763	4.79409	7.0305	339	-0.0742416	No	3.73086	775	-2.30331	No	10.0604	311	-0.4477	No	4.73428	184	1.5523	Yes	4.33291	380	-0.540809	No
Q9UN86	G3BP2	Ras GTPase-activating protein-binding protein 2 (G3BP-2) (GAP SH3 domain-binding protein 2)	RNA GO-term	rest	-6.2297	1	2379	0	8.04297	5.61038	-0.161976	3.03265	4.42237	6.82668	340	-0.0742416	No	3.72751	776	-2.30331	No	8.04297	317	-0.4477	No	4.49713	186	1.5523	Yes	4.18928	382	-0.540809	No
P62995	TRA2B	Transformer-2 protein homolog beta (TRA-2 beta) (TRA2-beta) (hTRA2-beta) (Splicing factor, arginine/serine-rich 10) (Transformer-2 protein homolog B)	RNA GO-term	rest	-6.2297	1	1780	0	NA	5.89357	-0.424862	3.45714	4.48752	5.89357	341	-0.0742416	No	3.97233	769	-2.30331	No	NA	2953	-8.57698	No	2.73436	918	-4.79347	No	3.35334	1208	-5.01474	No
P51991	HNRNPA3	Heterogeneous nuclear ribonucleoprotein A3 (hnRNP A3)	RNA GO-term	rest	-6.2297	1	1638	0	NA	5.66162	-0.399763	4.45397	4.96375	5.66162	342	-0.0742416	No	4.70886	759	-2.30331	No	NA	2946	-8.57698	No	2.63093	919	-4.79347	No	3.6699	386	-0.540809	No
Q16629	SRSF7	Serine/arginine-rich splicing factor 7 (Splicing factor 9G8) (Splicing factor, arginine/serine-rich 7)	RNA GO-term	rest	-6.2297	1	2675	0	NA	5.59958	0.00350303	5.15245	4.58217	5.59958	343	-0.0742416	No	4.86731	758	-2.30331	No	NA	2945	-8.57698	No	2.80154	917	-4.79347	No	3.83443	384	-0.540809	No
P35268	RPL22	60S ribosomal protein L22 (EBER-associated protein) (EAP) (Epstein-Barr virus small RNA-associated protein) (Heparin-binding protein HBp15)	RNA GO-term	rest	-6.6912	1	1594	0	9.16858	1.82154	-0.625912	2.69576	3.69702	5.49506	344	-0.0742416	No	3.19639	823	-3.03266	No	9.16858	313	-0.4477	No	3.45474	910	-4.79347	No	3.3514	1209	-5.01474	No
Q14103	HNRNPD	Heterogeneous nuclear ribonucleoprotein D0 (hnRNP D0) (AU-rich element RNA-binding protein 1)	RNA GO-term	rest	-6.2297	1	2704	0	8.529	2.28092	-0.47208	5.49781	5.18142	5.40496	345	-0.0742416	No	5.33962	755	-2.30331	No	8.529	314	-0.4477	No	3.44595	911	-4.79347	No	4.20341	381	-0.540809	No
Q00341	HDLBP	Vigilin (High density lipoprotein-binding protein) (HDL-binding protein)	RNA GO-term	rest	-4.7411	1	2223	0	3.82953	6.56615	0.130953	2.82394	4.62876	5.19784	346	-0.0742416	No	3.72635	777	-2.30331	No	3.82953	326	-0.4477	No	3.50888	187	1.5523	Yes	3.59587	387	-0.540809	No
Q01130	SRSF2	Serine/arginine-rich splicing factor 2 (Protein PR264) (Splicing component, 35 kDa) (Splicing factor SC35) (SC-35) (Splicing factor, arginine/serine-rich 2)	RNA GO-term	rest	-4.3576	1	1538	0	NA	5.0592	-0.989409	1.64858	4.05203	5.0592	347	-0.0742416	No	2.85031	840	-3.03266	No	NA	2981	-8.57698	No	2.0349	924	-4.79347	No	2.4426	1231	-5.01474	No
P52272	HNRNPM	Heterogeneous nuclear ribonucleoprotein M (hnRNP M)	RNA GO-term	rest	-6.2297	1	1918	0	8.39676	1.14205	-0.371096	3.94306	4.84316	4.7694	348	-0.0742416	No	4.39311	761	-2.30331	No	8.39676	315	-0.4477	No	3.0559	915	-4.79347	No	3.59078	388	-0.540809	No
Q00839	HNRNPU	Heterogeneous nuclear ribonucleoprotein U (hnRNP U) (Scaffold attachment factor A) (SAF-A) (p120) (pp120)	RNA GO-term	rest	-4.3576	1	2608	0	7.5714	1.8343	0.465841	3.04372	4.82493	4.70285	349	-0.0742416	No	3.93433	772	-2.30331	No	7.5714	319	-0.4477	No	3.29051	913	-4.79347	No	3.54804	389	-0.540809	No
P46778	RPL21	60S ribosomal protein L21	RNA GO-term	rest	-4.4906	1	1644	0	5.61208	3.52798	0.306337	2.30109	1.55445	4.57003	350	-0.0742416	No	1.92777	870	-3.03266	No	5.61208	323	-0.4477	No	3.1488	914	-4.79347	No	2.66039	1227	-5.01474	No
Q6PKG0	LARP1	La-related protein 1 (La ribonucleoprotein domain family member 1)	RNA GO-term	rest	-10.6961	1	2582	0	8.11771	0.953483	-0.218244	3.12902	4.05754	4.5356	351	-0.0742416	No	3.59328	780	-2.30331	No	8.11771	316	-0.4477	No	2.95098	916	-4.79347	No	3.2079	1213	-5.01474	No
Q9H7E2	TDRD3	Tudor domain-containing protein 3	RNA GO-term	rest	-6.2297	1	2724	0	NA	3.94785	1.20931	2.16296	3.30423	3.94785	352	-0.0742416	No	2.73359	842	-3.03266	No	NA	2983	-8.57698	No	2.57858	920	-4.79347	No	2.65609	1228	-5.01474	No
P42677	RPS27	40S ribosomal protein S27 (Metallopan-stimulin 1) (MPS-1)	RNA GO-term	rest	-10.6961	1	2585	0	7.5564	-0.238758	-0.457472	1.71553	2.2614	3.65882	353	-0.0742416	No	1.98847	867	-3.03266	No	7.5564	320	-0.4477	No	2.28672	922	-4.79347	No	2.16742	1243	-5.01474	No
O75390	CS	Citrate synthase, mitochondrial (EC 2.3.3.1) (Citrate (Si)-synthase)	RNA GO-term & MitoCarta2.0	rest	37.826	0	4648	0	8.94409	-0.243564	-0.0555774	NA	2.80498	4.35026	354	-0.231411	No	2.80498	891	-3.18983	No	8.94409	330	-0.604869	No	2.88165	959	-4.95064	No	2.86248	1290	-5.17191	No
Q49AM1	MTERF2	Transcription termination factor 2, mitochondrial (Mitochondrial transcription termination factor 2) (mTERF2) (Mitochondrial transcription termination factor-like protein) (mTERF-like) (mTERFL) (mTERF domain-containing protein 3, mitochondrial)	MitoCarta2.0	rest	21.4143	1	2218	1	NA	NA	NA	NA	NA	NA	355	-0.337737	No	NA	458	-0.534325	No	NA	378	-0.95395	No	NA	899	-4.55145	No	NA	1104	-3.85687	No
Q8N0Z8	PUSL1	tRNA pseudouridine synthase-like 1 (EC 5.4.99.-) (tRNA pseudouridylate synthase-like 1) (tRNA-uridine isomerase-like 1)	RNA GO-term & MitoCarta2.0	rest	8.1744	1	2600	1	NA	NA	NA	NA	NA	NA	356	-0.337737	No	NA	459	-0.534325	No	NA	379	-0.95395	No	NA	900	-4.55145	No	NA	1105	-3.85687	No
Q96GW9	MARS2	Methionine--tRNA ligase, mitochondrial (EC 6.1.1.10) (Methionyl-tRNA synthetase 2) (Mitochondrial methionyl-tRNA synthetase) (MtMetRS)	MitoCarta2.0	rest	23.2841	1	2020	2	NA	NA	NA	NA	NA	NA	357	-0.337737	No	NA	460	-0.534325	No	NA	380	-0.95395	No	NA	901	-4.55145	No	NA	1106	-3.85687	No
Q9H4K7	MTG2	Mitochondrial ribosome-associated GTPase 2 (GTP-binding protein 5) (Protein obg homolog 1) (ObgH1)	MitoCarta2.0	rest	19.3602	1	2117	3	NA	NA	NA	NA	NA	NA	358	-0.337737	No	NA	461	-0.534325	No	NA	381	-0.95395	No	NA	902	-4.55145	No	NA	1107	-3.85687	No
Q9Y5R4	HEMK1	HemK methyltransferase family member 1 (EC 2.1.1.-) (M.HsaHemKP)	MitoCarta2.0	rest	11.3146	1	2006	2	NA	NA	NA	NA	NA	NA	359	-0.337737	No	NA	462	-0.534325	No	NA	382	-0.95395	No	NA	903	-4.55145	No	NA	1108	-3.85687	No
Q5T6F2	UBAP2	Ubiquitin-associated protein 2 (UBAP-2)	RNA GO-term	negative	-2.175	0	3564	0	NA	6.58727	0.0626537	3.00672	NA	6.58727	360	-0.466041	No	3.00672	924	-3.42446	No	NA	3307	-8.96878	No	3.32496	1011	-5.18527	No	3.21888	1361	-5.40654	No
Q9UGP8	SEC63	Translocation protein SEC63 homolog	RNA GO-term	rest	2.3512	0	4406	0	6.07219	0.994743	1.57719	2.25718	NA	3.53347	361	-0.466041	No	2.25718	937	-3.42446	No	6.07219	338	-0.8395	No	2.88137	1013	-5.18527	No	2.72532	1366	-5.40654	No
P47914	RPL29	60S ribosomal protein L29 (Cell surface heparin-binding protein HIP)	RNA GO-term	rest	-5.2802	1	1307	1	NA	2.81021	0.90267	4.32371	2.02389	2.81021	362	-0.552338	No	3.1738	179	1.92159	Yes	NA	594	-3.62273	No	1.85644	276	0.160781	No	2.51512	332	-0.0604846	No
Q12905	ILF2	Interleukin enhancer-binding factor 2 (Nuclear factor of activated T-cells 45 kDa)	RNA GO-term	negative	-10.6961	1	965	1	0.520776	3.7445	1.07599	2.45152	5.00544	2.13264	363	-0.552338	No	3.72848	143	2.65095	Yes	0.520776	253	1.15292	No	1.78042	277	0.160781	No	2.55965	331	-0.0604846	No
Q9Y3U8	RPL36	60S ribosomal protein L36	RNA GO-term	rest	-5.2802	1	762	1	2.21261	2.03082	-2.07003	2.23165	NA	2.12172	364	-0.552338	No	2.23165	200	1.92159	No	2.21261	248	1.15292	No	0.72447	281	0.160781	No	1.10127	353	-0.0604846	No
P22087	FBL	rRNA 2'-O-methyltransferase fibrillarin (EC 2.1.1.-) (34 kDa nucleolar scleroderma antigen) (Histone-glutamine methyltransferase)	RNA GO-term	rest	-6.2297	1	428	1	NA	2.0466	1.84262	2.08236	4.02428	2.0466	365	-0.552338	No	3.05332	183	1.92159	Yes	NA	597	-3.62273	No	1.94461	275	0.160781	No	2.49896	334	-0.0604846	No
Q02543	RPL18A	60S ribosomal protein L18a	RNA GO-term	rest	-7.3762	1	865	3	3.33402	0.615835	-3.40318	3.4854	3.25842	1.97493	366	-0.552338	No	3.37191	176	1.92159	No	3.33402	247	1.15292	No	0.182224	290	0.160781	No	1.4581	349	-0.0604846	No
P61247	RPS3A	40S ribosomal protein S3a (v-fos transformation effector protein) (Fte-1)	RNA GO-term	rest	-7.3762	1	1056	1	1.23062	1.9666	-2.00182	2.49791	2.36822	1.59861	367	-0.552338	No	2.43307	196	1.92159	Yes	1.23062	251	1.15292	No	0.398463	287	0.160781	No	1.2123	351	-0.0604846	No
P36578	RPL4	60S ribosomal protein L4 (60S ribosomal protein L1)	RNA GO-term	rest	-4.7411	1	754	1	1.26282	0.846657	-0.481378	2.51051	1.95948	1.05474	368	-0.552338	No	2.235	199	1.92159	Yes	1.26282	250	1.15292	No	0.542701	284	0.160781	No	1.21962	350	-0.0604846	No
P29692	EEF1D	Elongation factor 1-delta (EF-1-delta) (Antigen NY-CO-4)	RNA GO-term	rest	-10.0112	1	1252	1	NA	1.0087	1.21945	NA	NA	1.0087	369	-0.552338	No	NA	898	-3.2031	No	NA	615	-3.62273	No	1.11407	279	0.160781	No	1.11407	352	-0.0604846	No
Q8TDN6	BRIX1	Ribosome biogenesis protein BRX1 homolog (Brix domain-containing protein 2)	RNA GO-term	negative	-10.6961	1	797	1	NA	0.948733	NA	3.04068	3.50839	0.948733	370	-0.552338	No	3.27453	177	1.92159	No	NA	592	-3.62273	No	0.948733	280	0.160781	No	2.49927	333	-0.0604846	No
P06748	NPM1	Nucleophosmin (NPM) (Nucleolar phosphoprotein B23) (Nucleolar protein NO38) (Numatrin)	RNA GO-term	rest	-5.3044	1	829	2	1.65201	-0.14359	0.57402	3.12327	3.08377	0.754211	371	-0.552338	No	3.10352	180	1.92159	Yes	1.65201	249	1.15292	No	0.694147	282	0.160781	No	1.6579	348	-0.0604846	No
Q02878	RPL6	60S ribosomal protein L6 (Neoplasm-related protein C140) (Tax-responsive enhancer element-binding protein 107) (TaxREB107)	RNA GO-term	rest	-7.3762	1	552	9	0.714235	0.717956	-0.283504	3.05166	NA	0.716096	372	-0.552338	No	3.05166	184	1.92159	No	0.714235	252	1.15292	No	0.382896	289	0.160781	No	1.05009	354	-0.0604846	No
Q15050	RRS1	Ribosome biogenesis regulatory protein homolog	RNA GO-term	rest	-7.8105	1	746	10	NA	0.403004	NA	3.04434	2.63686	0.403004	373	-0.552338	No	2.8406	187	1.92159	No	NA	600	-3.62273	No	0.403004	285	0.160781	No	2.02807	343	-0.0604846	No
Q9GZR2	REXO4	RNA exonuclease 4 (EC 3.1.-.-) (Exonuclease XPMC2) (Prevents mitotic catastrophe 2 protein homolog) (hPMC2)	RNA GO-term	rest	-5.5448	1	1008	1	NA	0.395015	NA	2.33633	3.15209	0.395015	374	-0.552338	No	2.74421	190	1.92159	No	NA	603	-3.62273	No	0.395015	288	0.160781	No	1.96115	345	-0.0604846	No
P19388	POLR2E	DNA-directed RNA polymerases I, II, and III subunit RPABC1 (RNA polymerases I, II, and III subunit ABC1) (DNA-directed RNA polymerase II 23 kDa polypeptide) (DNA-directed RNA polymerase II subunit E) (RPB5 homolog) (XAP4)	None	rest	-6.8878	1	609	1	NA	0.183907	0.615246	NA	NA	0.183907	375	-0.552338	No	NA	899	-3.2031	No	NA	616	-3.62273	No	0.399577	286	0.160781	No	0.399577	357	-0.0604846	No
O15160	POLR1C	DNA-directed RNA polymerases I and III subunit RPAC1 (DNA-directed RNA polymerase I subunit C) (RNA polymerases I and III subunit AC1) (AC40) (DNA-directed RNA polymerases I and III 40 kDa polypeptide) (RPA40) (RPA39) (RPC40)	None	rest	-10.0112	1	640	1	NA	-0.171007	NA	NA	NA	-0.171007	376	-0.552338	No	NA	900	-3.2031	No	NA	617	-3.62273	No	-0.171007	291	0.160781	No	-0.171007	359	-0.0604846	No
Q12904	AIMP1	Aminoacyl tRNA synthase complex-interacting multifunctional protein 1 (Multisynthase complex auxiliary component p43) [Cleaved into: Endothelial monocyte-activating polypeptide 2 (EMAP-2) (Endothelial monocyte-activating polypeptide II) (EMAP-II) (Small inducible cytokine subfamily E member 1)]	RNA GO-term	rest	-7.8105	1	295	2	NA	-1.15179	-0.780706	NA	NA	-1.15179	377	-0.552338	No	NA	901	-3.2031	No	NA	618	-3.62273	No	-0.96625	293	0.160781	No	-0.96625	360	-0.0604846	No
A2RTX5	TARSL2	Probable threonine--tRNA ligase 2, cytoplasmic (EC 6.1.1.3) (Threonyl-tRNA synthetase) (ThrRS) (Threonyl-tRNA synthetase-like protein 2)	None	rest	-1.3535	1	2488	2	NA	NA	NA	NA	NA	NA	378	-0.572367	No	NA	502	-0.768956	No	NA	409	-1.18858	No	NA	908	-4.78608	No	NA	1161	-4.0915	No
Q13823	GNL2	Nucleolar GTP-binding protein 2 (Autoantigen NGP-1)	RNA GO-term	rest	-0.3399	1	1859	1	NA	NA	NA	2.28164	2.04552	NA	379	-0.572367	No	2.16358	100	4.35574	Yes	NA	407	-1.18858	No	NA	906	-4.78608	No	2.16358	167	2.37366	Yes
Q15269	PWP2	Periodic tryptophan protein 2 homolog	RNA GO-term	rest	-2.86	1	1823	1	NA	NA	NA	2.20721	2.95423	NA	380	-0.572367	No	2.58072	97	4.35574	Yes	NA	405	-1.18858	No	NA	904	-4.78608	No	2.58072	164	2.37366	Yes
Q7Z2T5	TRMT1L	TRMT1-like protein (EC 2.1.1.-)	RNA GO-term	rest	-1.9426	1	2858	2	NA	NA	NA	1.62794	NA	NA	381	-0.572367	No	1.62794	101	4.35574	Yes	NA	408	-1.18858	No	NA	907	-4.78608	No	1.62794	169	2.37366	Yes
Q9BXR0	QTRT1	Queuine tRNA-ribosyltransferase catalytic subunit 1 (EC 2.4.2.29) (Guanine insertion enzyme) (tRNA-guanine transglycosylase)	MitoCarta2.0	rest	3.0298	1	1763	1	NA	NA	NA	NA	NA	NA	382	-0.572367	No	NA	503	-0.768956	No	NA	410	-1.18858	No	NA	909	-4.78608	No	NA	1162	-4.0915	No
Q9GZR7	DDX24	ATP-dependent RNA helicase DDX24 (EC 3.6.4.13) (DEAD box protein 24)	RNA GO-term	rest	-2.5406	1	2309	2	NA	NA	NA	2.06926	2.90254	NA	383	-0.572367	No	2.4859	98	4.35574	Yes	NA	406	-1.18858	No	NA	905	-4.78608	No	2.4859	165	2.37366	Yes
P22830	FECH	Ferrochelatase, mitochondrial (EC 4.99.1.1) (Heme synthase) (Protoheme ferro-lyase)	MitoCarta2.0	rest	30.2083	0	2828	1	6.14894	-0.40207	NA	NA	NA	2.87344	384	-0.933549	No	NA	960	-3.58431	No	6.14894	145	4.12534	Yes	2.87344	315	-0.22043	No	2.87344	361	-0.441696	No
Q9BQ69	MACROD1	O-acetyl-ADP-ribose deacetylase MACROD1 (EC 3.2.2.-) (EC 3.5.1.-) (MACRO domain-containing protein 1) (Protein LRP16) ([Protein ADP-ribosylglutamate] hydrolase)	MitoCarta2.0	rest	12.6904	0	2705	1	4.72042	-0.294305	1.27959	NA	NA	2.21306	385	-0.933549	No	NA	961	-3.58431	No	4.72042	146	4.12534	Yes	1.9019	317	-0.22043	No	1.9019	363	-0.441696	No
Q96EY8	MMAB	Cob(I)yrinic acid a,c-diamide adenosyltransferase, mitochondrial (EC 2.5.1.17) (Cob(I)alamin adenosyltransferase) (Methylmalonic aciduria type B protein)	MitoCarta2.0	rest	13.5461	0	2032	1	3.14839	-0.487198	-0.842195	NA	NA	1.33059	386	-0.933549	No	NA	962	-3.58431	No	3.14839	267	0.771708	No	0.606331	319	-0.22043	No	0.606331	365	-0.441696	No
Q9NU23	LYRM2	LYR motif-containing protein 2	MitoCarta2.0	rest	14.8599	0	2777	1	NA	1.17806	1.68604	NA	NA	1.17806	387	-0.933549	No	NA	963	-3.58431	No	NA	643	-4.00394	No	1.43205	318	-0.22043	No	1.43205	364	-0.441696	No
O95202	LETM1	LETM1 and EF-hand domain-containing protein 1, mitochondrial (Leucine zipper-EF-hand-containing transmembrane protein 1)	MitoCarta2.0	rest	32.4912	0	2026	1	3.27307	-2.28728	0.0462815	NA	NA	0.492897	388	-0.933549	No	NA	964	-3.58431	No	3.27307	266	0.771708	No	0.344025	320	-0.22043	No	0.344025	366	-0.441696	No
Q15067	ACOX1	Peroxisomal acyl-coenzyme A oxidase 1 (AOX) (EC 1.3.3.6) (Palmitoyl-CoA oxidase) (Straight-chain acyl-CoA oxidase) (SCOX)	MitoCarta2.0	rest	5.2485	0	2581	1	NA	-0.50062	1.16978	NA	NA	-0.50062	389	-0.933549	No	NA	965	-3.58431	No	NA	644	-4.00394	No	0.334581	321	-0.22043	No	0.334581	367	-0.441696	No
Q9H078	CLPB	Caseinolytic peptidase B protein homolog (EC 3.6.1.3) (Suppressor of potassium transport defect 3)	MitoCarta2.0	rest	24.3119	0	2091	2	NA	-2.12702	-1.24615	NA	NA	-2.12702	390	-0.933549	No	NA	966	-3.58431	No	NA	645	-4.00394	No	-1.68658	325	-0.22043	No	-1.68658	371	-0.441696	No
P46777	RPL5	60S ribosomal protein L5	RNA GO-term	rest	2.0718	0	2016	1	NA	2.87196	0.915995	3.25341	1.08576	2.87196	391	-1.16818	No	2.16958	217	1.30575	No	NA	691	-4.23857	No	1.89398	326	-0.455061	No	2.03178	392	-0.676326	No
Q13232	NME3	Nucleoside diphosphate kinase 3 (NDK 3) (NDP kinase 3) (EC 2.7.4.6) (DR-nm23) (Nucleoside diphosphate kinase C) (NDPKC) (nm23-H3)	MitoCarta2.0	rest	1.4126	0	2589	1	NA	0.481848	1.04091	NA	NA	0.481848	392	-1.16818	No	NA	1060	-3.81894	No	NA	693	-4.23857	No	0.761378	327	-0.455061	No	0.761378	394	-0.676326	No
P07900	HSP90AA1	Heat shock protein HSP 90-alpha (Heat shock 86 kDa) (HSP 86) (HSP86) (Lipopolysaccharide-associated protein 2) (LAP-2) (LPS-associated protein 2) (Renal carcinoma antigen NY-REN-38)	RNA GO-term	rest	0.0944	0	1543	1	NA	0.381934	0.254053	2.07982	1.60371	0.381934	393	-1.16818	No	1.84177	218	1.30575	No	NA	692	-4.23857	No	0.317994	329	-0.455061	No	1.07988	393	-0.676326	No
Q9BQP7	MGME1	Mitochondrial genome maintenance exonuclease 1 (EC 3.1.-.-)	MitoCarta2.0	rest	-2.2856	0	1567	1	NA	0.338179	NA	NA	NA	0.338179	394	-1.16818	No	NA	1061	-3.81894	No	NA	694	-4.23857	No	0.338179	328	-0.455061	No	0.338179	395	-0.676326	No
P40855	PEX19	Peroxisomal biogenesis factor 19 (33 kDa housekeeping protein) (Peroxin-19) (Peroxisomal farnesylated protein)	None	rest	-0.121	0	1579	1	NA	-0.246798	NA	NA	NA	-0.246798	395	-1.16818	No	NA	1062	-3.81894	No	NA	695	-4.23857	No	-0.246798	330	-0.455061	No	-0.246798	396	-0.676326	No
P35613	BSG	Basigin (5F7) (Collagenase stimulatory factor) (Extracellular matrix metalloproteinase inducer) (EMMPRIN) (Leukocyte activation antigen M6) (OK blood group antigen) (Tumor cell-derived collagenase stimulatory factor) (TCSF) (CD antigen CD147)	None	rest	1.5099	0	2528	3	NA	-0.905376	0.121812	NA	NA	-0.905376	396	-1.16818	No	NA	1063	-3.81894	No	NA	696	-4.23857	No	-0.391782	331	-0.455061	No	-0.391782	397	-0.676326	No
Q6P2E9	EDC4	Enhancer of mRNA-decapping protein 4 (Autoantigen Ge-1) (Autoantigen RCD-8) (Human enhancer of decapping large subunit) (Hedls)	None	rest	-8.0704	0	3806	2	NA	6.50327	-0.222322	0.90199	NA	6.50327	397	-1.18257	No	0.90199	1160	-4.14099	No	NA	4905	-9.68532	No	3.14047	1115	-5.90181	No	2.39431	1526	-6.12307	No
Q5ST30	VARS2	Valine--tRNA ligase, mitochondrial (EC 6.1.1.9) (Valyl-tRNA synthetase) (ValRS) (Valyl-tRNA synthetase-like)	MitoCarta2.0	rest	17.5169	1	2826	0	NA	0.233613	NA	NA	NA	0.233613	398	-1.2195	No	NA	1074	-3.87026	No	NA	707	-4.28988	No	0.233613	334	-0.506377	No	0.233613	401	-0.727643	No
P62861	FAU	40S ribosomal protein S30	None	rest	NA	1	NA	0	NA	2.53852	-0.0700916	0.911996	1.38311	2.53852	399	-1.26712	No	1.14755	220	1.20681	No	NA	717	-4.33751	No	1.23422	336	-0.553998	No	1.19088	403	-0.775263	No
Q5VTE0	EEF1A1P5	Putative elongation factor 1-alpha-like 3 (EF-1-alpha-like 3) (Eukaryotic elongation factor 1 A-like 3) (eEF1A-like 3) (Eukaryotic translation elongation factor 1 alpha-1 pseudogene 5)	RNA GO-term	rest	NA	1	NA	0	4.40854	0.367225	-0.544793	NA	NA	2.38788	400	-1.26712	No	NA	1084	-3.91788	No	4.40854	149	3.79178	Yes	1.41032	335	-0.553998	No	1.41032	402	-0.775263	No
Q59GN2	RPL39P5	Putative 60S ribosomal protein L39-like 5 (60S ribosomal protein L39 pseudogene 5)	RNA GO-term	rest	NA	1	NA	0	NA	0.499379	0.696107	NA	NA	0.499379	401	-1.26712	No	NA	1085	-3.91788	No	NA	718	-4.33751	No	0.597743	337	-0.553998	No	0.597743	404	-0.775263	No
P62841	RPS15	40S ribosomal protein S15 (RIG protein)	RNA GO-term	rest	2.4225	1	2642	0	NA	3.44826	0.586089	2.66979	4.61357	3.44826	402	-1.45413	No	3.64168	215	1.74916	No	NA	767	-4.52452	No	2.01717	343	-0.741007	No	2.82943	413	-0.962273	No
P62701	RPS4X	40S ribosomal protein S4, X isoform (SCR10) (Single copy abundant mRNA protein)	RNA GO-term	rest	-2.9098	1	1699	0	5.7531	0.785455	0.0555426	5.1719	3.16511	3.26928	403	-1.45413	No	4.16851	210	1.74916	No	5.7531	154	3.60477	Yes	2.19803	342	-0.741007	No	2.98622	412	-0.962273	No
P42766	RPL35	60S ribosomal protein L35	RNA GO-term	rest	-2.6653	1	2011	0	2.56865	3.34501	0.802989	2.78856	NA	2.95683	404	-1.45413	No	2.78856	263	1.0198	No	2.56865	306	0.25113	No	2.23888	341	-0.741007	No	2.3763	419	-0.962273	No
P13639	EEF2	Elongation factor 2 (EF-2)	RNA GO-term	negative	0.7793	1	2720	0	1.9886	1.40182	0.357963	2.12653	2.59365	1.69521	405	-1.45413	No	2.36009	269	1.0198	No	1.9886	308	0.25113	No	1.24946	344	-0.741007	No	1.69371	426	-0.962273	No
P62244	RPS15A	40S ribosomal protein S15a	RNA GO-term & MitoCarta2.0	rest	2.4225	1	1704	0	2.58118	0.139043	0.353246	3.71185	2.53633	1.36011	406	-1.45413	No	3.12409	259	1.0198	No	2.58118	305	0.25113	No	1.02449	345	-0.741007	No	1.86433	424	-0.962273	No
O60841	EIF5B	Eukaryotic translation initiation factor 5B (eIF-5B) (EC 3.6.5.3) (Translation initiation factor IF-2)	RNA GO-term	rest	2.3512	1	2035	0	NA	0.972671	-0.18294	1.72318	1.96004	0.972671	407	-1.45413	No	1.84161	275	1.0198	No	NA	780	-4.52452	No	0.394865	347	-0.741007	No	1.11824	428	-0.962273	No
Q96GQ7	DDX27	Probable ATP-dependent RNA helicase DDX27 (EC 3.6.4.13) (DEAD box protein 27)	RNA GO-term	rest	2.5592	1	1635	0	NA	0.33535	NA	2.58554	3.21181	0.33535	408	-1.45413	No	2.89867	261	1.0198	No	NA	770	-4.52452	No	0.33535	348	-0.741007	No	2.04423	422	-0.962273	No
Q13435	SF3B2	Splicing factor 3B subunit 2 (Pre-mRNA-splicing factor SF3b 145 kDa subunit) (SF3b145) (SF3b150) (Spliceosome-associated protein 145) (SAP 145)	RNA GO-term	rest	-2.4214	1	1950	0	NA	-0.525155	-2.66027	1.65254	3.94826	-0.525155	409	-1.45413	No	2.8004	262	1.0198	No	NA	771	-4.52452	No	-1.59271	351	-0.741007	No	0.603845	431	-0.962273	No
Q8ND56	LSM14A	Protein LSM14 homolog A (Protein FAM61A) (Protein SCD6 homolog) (Putative alpha-synuclein-binding protein) (AlphaSNBP) (RNA-associated protein 55A) (hRAP55) (hRAP55A)	RNA GO-term	rest	-10.6961	1	10410	0	NA	9.10724	-0.287558	1.35703	4.46438	9.10724	410	-1.46852	No	2.91071	1214	-4.42694	No	NA	5649	-9.97126	No	4.40984	300	0.158021	No	3.66027	527	-1.93509	No
Q96QR8	PURB	Transcriptional activator protein Pur-beta (Purine-rich element-binding protein B)	RNA GO-term	rest	-10.6961	1	7667	0	9.02908	8.07492	-0.138108	3.71236	5.01538	8.552	411	-1.46852	No	4.36387	1007	-3.69759	No	9.02908	414	-1.84198	No	5.6553	294	0.158021	No	5.13873	495	-1.93509	No
Q9NVH0	EXD2	Exonuclease 3'-5' domain-containing protein 2 (EC 3.1.11.1) (Exonuclease 3'-5' domain-like-containing protein 2)	None	rest	-3.8147	1	8281	0	10.1142	6.63535	-0.106393	NA	NA	8.37479	412	-1.46852	No	NA	5972	-9.55164	No	10.1142	412	-1.84198	No	5.54773	295	0.158021	No	5.54773	493	-1.93509	No
Q86TB9	PATL1	Protein PAT1 homolog 1 (PAT1-like protein 1) (Protein PAT1 homolog b) (Pat1b) (hPat1b)	RNA GO-term	rest	-10.6961	1	3389	0	NA	8.28844	0.236592	2.99899	4.36308	8.28844	413	-1.46852	No	3.68103	1043	-3.69759	No	NA	5593	-9.97126	No	4.26252	305	0.158021	No	3.97177	510	-1.93509	No
Q7Z739	YTHDF3	YTH domain-containing family protein 3	RNA GO-term	rest	-10.6961	1	4633	0	NA	8.27117	0.328787	2.47164	3.98245	8.27117	414	-1.46852	No	3.22705	1191	-4.42694	No	NA	5626	-9.97126	No	4.29998	303	0.158021	No	3.76351	521	-1.93509	No
Q92945	KHSRP	Far upstream element-binding protein 2 (FUSE-binding protein 2) (KH type-splicing regulatory protein) (KSRP) (p75)	RNA GO-term	rest	-6.2297	1	4069	0	NA	8.2156	0.0540083	4.00742	5.09881	8.2156	415	-1.46852	No	4.55311	999	-3.69759	No	NA	5561	-9.97126	No	4.1348	306	0.158021	No	4.34396	502	-1.93509	No
P29558	RBMS1	RNA-binding motif, single-stranded-interacting protein 1 (Single-stranded DNA-binding protein MSSP-1) (Suppressor of CDC2 with RNA-binding motif 2)	RNA GO-term	rest	-6.2297	1	7257	0	NA	8.12724	-0.44459	1.84189	4.26576	8.12724	416	-1.46852	No	3.05382	1204	-4.42694	No	NA	5639	-9.97126	No	3.84132	311	0.158021	No	3.44757	1569	-6.40902	No
P26196	DDX6	Probable ATP-dependent RNA helicase DDX6 (EC 3.6.4.13) (ATP-dependent RNA helicase p54) (DEAD box protein 6) (Oncogene RCK)	RNA GO-term	rest	-3.2256	1	7982	0	NA	8.07872	-0.608094	2.14284	4.19946	8.07872	417	-1.46852	No	3.17115	1196	-4.42694	No	NA	5631	-9.97126	No	3.73531	312	0.158021	No	3.45323	1568	-6.40902	No
P31942	HNRNPH3	Heterogeneous nuclear ribonucleoprotein H3 (hnRNP H3) (Heterogeneous nuclear ribonucleoprotein 2H9) (hnRNP 2H9)	RNA GO-term	rest	-6.2297	1	4818	0	NA	7.92932	-0.120637	3.0601	4.97224	7.92932	418	-1.46852	No	4.01617	1020	-3.69759	No	NA	5574	-9.97126	No	3.90434	309	0.158021	No	3.96026	511	-1.93509	No
Q6ZN17	LIN28B	Protein lin-28 homolog B (Lin-28B)	RNA GO-term	negative	-7.692	1	11892	0	NA	7.92436	-0.232753	NA	3.90778	7.92436	419	-1.46852	No	3.90778	1026	-3.69759	No	NA	5578	-9.97126	No	3.84581	310	0.158021	No	3.86646	513	-1.93509	No
Q06787	FMR1	Synaptic functional regulator FMR1 (Fragile X mental retardation protein 1) (FMRP) (Protein FMR-1)	RNA GO-term	rest	-3.8147	1	7909	0	8.19076	6.4068	-0.141993	2.14131	4.45928	7.29878	420	-1.46852	No	3.3003	1186	-4.42694	No	8.19076	415	-1.84198	No	4.81852	296	0.158021	No	4.21123	505	-1.93509	No
P11940	PABPC1	Polyadenylate-binding protein 1 (PABP-1) (Poly(A)-binding protein 1)	RNA GO-term	rest	-5.5448	1	8958	0	11.0847	2.82165	-0.0106492	3.47839	5.46262	6.9532	421	-1.46852	No	4.4705	1003	-3.69759	No	11.0847	411	-1.84198	No	4.63191	298	0.158021	No	4.56735	497	-1.93509	No
Q12926	ELAVL2	ELAV-like protein 2 (ELAV-like neuronal protein 1) (Hu-antigen B) (HuB) (Nervous system-specific RNA-binding protein Hel-N1)	RNA GO-term	rest	-6.2297	1	17176	0	NA	6.76854	2.71109	4.15301	4.02319	6.76854	422	-1.46852	No	4.0881	1014	-3.69759	No	NA	5569	-9.97126	No	4.73981	297	0.158021	No	4.41396	499	-1.93509	No
P31483	TIA1	Nucleolysin TIA-1 isoform p40 (RNA-binding protein TIA-1) (T-cell-restricted intracellular antigen-1) (TIA-1) (p40-TIA-1)	RNA GO-term	rest	-6.2297	1	5714	0	NA	6.71267	-0.3194	1.51146	4.58522	6.71267	423	-1.46852	No	3.04834	1207	-4.42694	No	NA	5642	-9.97126	No	3.19663	1168	-6.18775	No	3.12249	1592	-6.40902	No
Q96EP5	DAZAP1	DAZ-associated protein 1 (Deleted in azoospermia-associated protein 1)	RNA GO-term	rest	-6.2297	1	3611	0	NA	6.64039	-0.342427	4.57595	4.47206	6.64039	424	-1.46852	No	4.52401	1001	-3.69759	No	NA	5563	-9.97126	No	3.14898	1169	-6.18775	No	3.83649	515	-1.93509	No
Q9Y6M1	IGF2BP2	Insulin-like growth factor 2 mRNA-binding protein 2 (IGF2 mRNA-binding protein 2) (IMP-2) (Hepatocellular carcinoma autoantigen p62) (IGF-II mRNA-binding protein 2) (VICKZ family member 2)	RNA GO-term	rest	-6.2297	1	15312	0	5.05283	8.07366	0.318953	2.05205	4.81387	6.56324	425	-1.46852	No	3.43296	1172	-4.42694	No	5.05283	419	-1.84198	No	4.48181	299	0.158021	No	4.06227	506	-1.93509	No
Q96I24	FUBP3	Far upstream element-binding protein 3 (FUSE-binding protein 3)	RNA GO-term	rest	-6.2297	1	3001	0	5.32834	7.5067	0.318756	3.10681	5.30357	6.41752	426	-1.46852	No	4.20519	1012	-3.69759	No	5.32834	417	-1.84198	No	4.3846	301	0.158021	No	4.31283	503	-1.93509	No
Q9NZI8	IGF2BP1	Insulin-like growth factor 2 mRNA-binding protein 1 (IGF2 mRNA-binding protein 1) (IMP-1) (IMP1) (Coding region determinant-binding protein) (CRD-BP) (IGF-II mRNA-binding protein 1) (VICKZ family member 1) (Zipcode-binding protein 1) (ZBP-1)	RNA GO-term	rest	-6.2297	1	9581	0	9.57068	3.191	0.25496	3.09174	5.70601	6.38084	427	-1.46852	No	4.39888	1004	-3.69759	No	9.57068	413	-1.84198	No	4.33888	302	0.158021	No	4.36288	501	-1.93509	No
Q00577	PURA	Transcriptional activator protein Pur-alpha (Purine-rich single-stranded DNA-binding protein alpha)	RNA GO-term	rest	-9.2075	1	7637	0	4.39733	8.04372	-0.548573	2.79922	5.06354	6.22053	428	-1.46852	No	3.93138	1024	-3.69759	No	4.39733	420	-1.84198	No	3.96416	308	0.158021	No	3.95105	512	-1.93509	No
O43347	MSI1	RNA-binding protein Musashi homolog 1 (Musashi-1)	RNA GO-term	rest	-6.2297	1	21167	0	NA	6.04215	-0.647415	NA	4.14848	6.04215	429	-1.46852	No	4.14848	1013	-3.69759	No	NA	5568	-9.97126	No	2.69737	1172	-6.18775	No	3.18107	1588	-6.40902	No
Q13243	SRSF5	Serine/arginine-rich splicing factor 5 (Delayed-early protein HRS) (Pre-mRNA-splicing factor SRP40) (Splicing factor, arginine/serine-rich 5)	RNA GO-term	rest	-6.2297	1	8493	0	NA	5.62142	-0.371972	3.45436	3.94566	5.62142	430	-1.46852	No	3.70001	1040	-3.69759	No	NA	5591	-9.97126	No	2.62472	1173	-6.18775	No	3.16237	1590	-6.40902	No
P23588	EIF4B	Eukaryotic translation initiation factor 4B (eIF-4B)	RNA GO-term	rest	-3.8147	1	3029	0	NA	5.30173	-0.206084	3.6994	4.90944	5.30173	431	-1.46852	No	4.30442	1009	-3.69759	No	NA	5566	-9.97126	No	2.54782	1174	-6.18775	No	3.42612	1571	-6.40902	No
O15234	CASC3	Protein CASC3 (Cancer susceptibility candidate gene 3 protein) (Metastatic lymph node gene 51 protein) (MLN 51) (Protein barentsz) (Btz)	RNA GO-term	rest	-8.0704	1	10561	0	NA	5.16942	-0.404725	3.08882	4.10904	5.16942	432	-1.46852	No	3.59893	1048	-3.69759	No	NA	5598	-9.97126	No	2.38235	1176	-6.18775	No	2.99064	1600	-6.40902	No
O95758	PTBP3	Polypyrimidine tract-binding protein 3 (Regulator of differentiation 1) (Rod1)	RNA GO-term	rest	-6.2297	1	10747	0	1.17324	8.62395	-0.063732	4.09613	4.6327	4.8986	433	-1.46852	No	4.36442	1006	-3.69759	No	1.17324	826	-5.19562	No	3.24449	1166	-6.18775	No	3.69246	525	-1.93509	No
O00425	IGF2BP3	Insulin-like growth factor 2 mRNA-binding protein 3 (IGF2 mRNA-binding protein 3) (IMP-3) (IGF-II mRNA-binding protein 3) (KH domain-containing protein overexpressed in cancer) (hKOC) (VICKZ family member 3)	RNA GO-term	rest	-6.2297	1	7364	0	6.38648	3.39341	-0.115322	3.70883	5.65529	4.88994	434	-1.46852	No	4.68206	996	-3.69759	No	6.38648	416	-1.84198	No	3.22152	1167	-6.18775	No	3.80574	517	-1.93509	No
Q92879	CELF1	CUGBP Elav-like family member 1 (CELF-1) (50 kDa nuclear polyadenylated RNA-binding protein) (Bruno-like protein 2) (CUG triplet repeat RNA-binding protein 1) (CUG-BP1) (CUG-BP- and ETR-3-like factor 1) (Deadenylation factor CUG-BP) (Embryo deadenylation element-binding protein homolog) (EDEN-BP homolog) (RNA-binding protein BRUNOL-2)	RNA GO-term	rest	-3.3441	1	3272	0	2.09464	7.17763	0.148378	2.96275	4.15101	4.63614	435	-1.46852	No	3.55688	1052	-3.69759	No	2.09464	822	-5.19562	No	3.14022	1170	-6.18775	No	3.30688	1580	-6.40902	No
Q8WWM7	ATXN2L	Ataxin-2-like protein (Ataxin-2 domain protein) (Ataxin-2-related protein)	RNA GO-term	rest	-4.3576	1	14609	0	3.52518	5.16193	-0.167927	2.84475	4.55442	4.34356	436	-1.46852	No	3.69958	1041	-3.69759	No	3.52518	422	-1.84198	No	2.83973	1171	-6.18775	No	3.18367	1587	-6.40902	No
Q8IZH2	XRN1	5'-3' exoribonuclease 1 (EC 3.1.13.-) (Strand-exchange protein 1 homolog)	RNA GO-term	rest	-8.2811	1	16658	0	NA	4.31615	2.49492	1.8188	3.29336	4.31615	437	-1.46852	No	2.55608	1241	-4.42694	No	NA	5676	-9.97126	No	3.40554	1165	-6.18775	No	2.98081	1602	-6.40902	No
Q9UNK9	ANGEL1	Protein angel homolog 1	None	rest	-6.2297	1	12680	0	4.27495	NA	NA	NA	NA	4.27495	438	-1.46852	No	NA	5973	-9.55164	No	4.27495	421	-1.84198	No	4.27495	304	0.158021	No	4.27495	504	-1.93509	No
Q14240	EIF4A2	Eukaryotic initiation factor 4A-II (eIF-4A-II) (eIF4A-II) (EC 3.6.4.13) (ATP-dependent RNA helicase eIF4A-2)	RNA GO-term	rest	-3.2256	1	4181	0	NA	4.07262	NA	2.71318	3.84397	4.07262	439	-1.46852	No	3.27857	1189	-4.42694	No	NA	5624	-9.97126	No	4.07262	307	0.158021	No	3.54326	534	-1.93509	No
Q9BRP8	PYM1	Partner of Y14 and mago (PYM homolog 1 exon junction complex-associated factor) (Protein wibg homolog)	RNA GO-term	rest	-10.6961	1	6994	0	NA	3.7696	3.40713	1.43144	3.90779	3.7696	440	-1.46852	No	2.66961	1229	-4.42694	No	NA	5664	-9.97126	No	3.58837	313	0.158021	No	3.12899	1591	-6.40902	No
Q15477	SKIV2L	Helicase SKI2W (Ski2) (EC 3.6.4.-) (Helicase-like protein) (HLP)	RNA GO-term	rest	-6.2297	1	6516	0	NA	3.72232	0.0629847	NA	NA	3.72232	441	-1.46852	No	NA	5974	-9.55164	No	NA	5728	-9.97126	No	1.89265	1179	-6.18775	No	1.89265	1678	-6.40902	No
P09429	HMGB1	High mobility group protein B1 (High mobility group protein 1) (HMG-1)	RNA GO-term	rest	-6.2297	0	1472	0	3.91364	4.057	5.35731	2.66822	1.91474	3.98532	442	-1.50591	No	2.29148	1317	-4.46433	No	3.91364	431	-1.87937	No	4.44265	314	0.120633	No	3.58218	538	-1.97248	No
O43716	GATC	Glutamyl-tRNA(Gln) amidotransferase subunit C, mitochondrial (Glu-AdT subunit C) (EC 6.3.5.-) (Protein 15E1.2)	MitoCarta2.0	rest	23.092	1	4738	3	NA	NA	-1.00426	NA	NA	NA	443	-1.73202	No	NA	651	-1.9286	No	NA	447	-2.34823	No	-1.00426	193	1.43528	Yes	-1.00426	196	1.21401	Yes
Q6IN84	MRM1	rRNA methyltransferase 1, mitochondrial (EC 2.1.1.-) (16S rRNA (guanosine(1145)-2'-O)-methyltransferase) (16S rRNA [Gm1145] 2'-O-methyltransferase)	RNA GO-term & MitoCarta2.0	positive	27.7075	1	3731	3	NA	NA	-0.593938	2.20181	2.09394	NA	444	-1.73202	No	2.14788	116	3.19609	Yes	NA	445	-2.34823	No	-0.593938	192	1.43528	Yes	1.23394	192	1.21401	Yes
Q7Z6M4	MTERF4	Transcription termination factor 4, mitochondrial (Mitochondrial transcription termination factor 4) (MTERF4) (mTERF domain-containing protein 2) [Cleaved into: mTERF domain-containing protein 2 processed]	RNA GO-term & MitoCarta2.0	rest	7.4107	1	3903	1	NA	NA	-0.388285	NA	NA	NA	445	-1.73202	No	NA	652	-1.9286	No	NA	448	-2.34823	No	-0.388285	191	1.43528	Yes	-0.388285	195	1.21401	Yes
Q96GJ1	TRMT2B	tRNA (uracil(54)-C(5))-methyltransferase homolog (EC 2.1.1.35) (TRM2 homolog)	MitoCarta2.0	rest	15.4155	1	4635	2	NA	NA	-0.00704172	NA	NA	NA	446	-1.73202	No	NA	653	-1.9286	No	NA	449	-2.34823	No	-0.00704172	190	1.43528	Yes	-0.00704172	194	1.21401	Yes
P13196	ALAS1	5-aminolevulinate synthase, nonspecific, mitochondrial (ALAS-H) (EC 2.3.1.37) (5-aminolevulinic acid synthase 1) (Delta-ALA synthase 1) (Delta-aminolevulinate synthase 1)	MitoCarta2.0	rest	26.3146	0	1457	2	NA	NA	NA	NA	NA	NA	447	-1.7694	No	NA	688	-1.96599	No	NA	471	-2.38562	No	NA	1142	-5.98312	No	NA	1344	-5.28853	No
Q13057	COASY	Bifunctional coenzyme A synthase (CoA synthase) (NBP) (POV-2) [Includes: Phosphopantetheine adenylyltransferase (EC 2.7.7.3) (Dephospho-CoA pyrophosphorylase) (Pantetheine-phosphate adenylyltransferase) (PPAT); Dephospho-CoA kinase (DPCK) (EC 2.7.1.24) (Dephosphocoenzyme A kinase) (DPCOAK)]	MitoCarta2.0	rest	14.1358	0	833	1	NA	NA	NA	NA	NA	NA	448	-1.7694	No	NA	689	-1.96599	No	NA	472	-2.38562	No	NA	1143	-5.98312	No	NA	1345	-5.28853	No
Q5BKU9	OXLD1	Oxidoreductase-like domain-containing protein 1	MitoCarta2.0	rest	15.7643	0	984	4	NA	NA	NA	NA	NA	NA	449	-1.7694	No	NA	690	-1.96599	No	NA	473	-2.38562	No	NA	1144	-5.98312	No	NA	1346	-5.28853	No
Q5SXM8	DNLZ	DNL-type zinc finger protein (Hsp70-escort protein 1) (HEP1) (mtHsp70-escort protein)	MitoCarta2.0	rest	18.6742	0	1474	2	NA	NA	NA	NA	NA	NA	450	-1.7694	No	NA	691	-1.96599	No	NA	474	-2.38562	No	NA	1145	-5.98312	No	NA	1347	-5.28853	No
Q5T2R2	PDSS1	Decaprenyl-diphosphate synthase subunit 1 (EC 2.5.1.91) (All-trans-decaprenyl-diphosphate synthase subunit 1) (Decaprenyl pyrophosphate synthase subunit 1) (Trans-prenyltransferase 1) (TPT 1)	MitoCarta2.0	rest	17.0241	0	413	1	NA	NA	NA	NA	NA	NA	451	-1.7694	No	NA	692	-1.96599	No	NA	475	-2.38562	No	NA	1146	-5.98312	No	NA	1348	-5.28853	No
Q86TS9	MRPL52	39S ribosomal protein L52, mitochondrial (L52mt) (MRP-L52)	MitoCarta2.0	rest	8.8594	0	1175	3	NA	NA	NA	NA	NA	NA	452	-1.7694	No	NA	693	-1.96599	No	NA	476	-2.38562	No	NA	1147	-5.98312	No	NA	1349	-5.28853	No
Q86YH6	PDSS2	Decaprenyl-diphosphate synthase subunit 2 (EC 2.5.1.91) (All-trans-decaprenyl-diphosphate synthase subunit 2) (Candidate tumor suppressor protein) (Decaprenyl pyrophosphate synthase subunit 2)	MitoCarta2.0	rest	18.3085	0	1470	1	NA	NA	NA	NA	NA	NA	453	-1.7694	No	NA	694	-1.96599	No	NA	477	-2.38562	No	NA	1148	-5.98312	No	NA	1350	-5.28853	No
Q8WYQ3	CHCHD10	Coiled-coil-helix-coiled-coil-helix domain-containing protein 10, mitochondrial (Protein N27C7-4)	MitoCarta2.0	negative	21.6206	0	608	1	NA	NA	NA	NA	NA	NA	454	-1.7694	No	NA	695	-1.96599	No	NA	478	-2.38562	No	NA	1149	-5.98312	No	NA	1351	-5.28853	No
Q96DP5	MTFMT	Methionyl-tRNA formyltransferase, mitochondrial (MtFMT) (EC 2.1.2.9)	MitoCarta2.0	rest	16.2791	0	850	1	NA	NA	NA	NA	NA	NA	455	-1.7694	No	NA	696	-1.96599	No	NA	479	-2.38562	No	NA	1150	-5.98312	No	NA	1352	-5.28853	No
Q96HP4	OXNAD1	Oxidoreductase NAD-binding domain-containing protein 1 (EC 1.-.-.-)	MitoCarta2.0	rest	19.3897	0	1406	2	NA	NA	NA	NA	NA	NA	456	-1.7694	No	NA	697	-1.96599	No	NA	480	-2.38562	No	NA	1151	-5.98312	No	NA	1353	-5.28853	No
Q96LL9	DNAJC30	DnaJ homolog subfamily C member 30 (Williams-Beuren syndrome chromosomal region 18 protein)	MitoCarta2.0	rest	9.7734	0	1077	1	NA	NA	NA	NA	NA	NA	457	-1.7694	No	NA	698	-1.96599	No	NA	481	-2.38562	No	NA	1152	-5.98312	No	NA	1354	-5.28853	No
Q96RR1	PEO1	Twinkle protein, mitochondrial (EC 3.6.4.12) (Progressive external ophthalmoplegia 1 protein) (T7 gp4-like protein with intramitochondrial nucleoid localization) (T7-like mitochondrial DNA helicase)	MitoCarta2.0	rest	6.6296	0	621	1	NA	NA	NA	NA	NA	NA	458	-1.7694	No	NA	699	-1.96599	No	NA	482	-2.38562	No	NA	1153	-5.98312	No	NA	1355	-5.28853	No
Q9BQ95	ECSIT	Evolutionarily conserved signaling intermediate in Toll pathway, mitochondrial (Protein SITPEC)	MitoCarta2.0	rest	10.2795	0	784	3	NA	NA	NA	NA	NA	NA	459	-1.7694	No	NA	700	-1.96599	No	NA	483	-2.38562	No	NA	1154	-5.98312	No	NA	1356	-5.28853	No
Q9BZJ4	SLC25A39	Solute carrier family 25 member 39	MitoCarta2.0	rest	16.6353	0	362	1	NA	NA	NA	NA	NA	NA	460	-1.7694	No	NA	701	-1.96599	No	NA	484	-2.38562	No	NA	1155	-5.98312	No	NA	1357	-5.28853	No
Q9H019	MTFR1L	Mitochondrial fission regulator 1-like	MitoCarta2.0	rest	12.5802	0	1142	1	NA	NA	NA	NA	NA	NA	461	-1.7694	No	NA	702	-1.96599	No	NA	485	-2.38562	No	NA	1156	-5.98312	No	NA	1358	-5.28853	No
Q9H3L0	MMADHC	Methylmalonic aciduria and homocystinuria type D protein, mitochondrial (CblD)	MitoCarta2.0	rest	6.6165	0	368	1	NA	NA	NA	NA	NA	NA	462	-1.7694	No	NA	703	-1.96599	No	NA	486	-2.38562	No	NA	1157	-5.98312	No	NA	1359	-5.28853	No
Q9NWT8	AURKAIP1	Aurora kinase A-interacting protein (AURKA-interacting protein) (28S ribosomal protein S38, mitochondrial) (MRP-S38)	MitoCarta2.0	rest	15.6543	0	183	12	NA	NA	-1.31816	NA	NA	NA	463	-1.7694	No	NA	704	-1.96599	No	NA	487	-2.38562	No	-1.31816	226	1.39789	No	-1.31816	230	1.17663	No
Q05639	EEF1A2	Elongation factor 1-alpha 2 (EF-1-alpha-2) (Eukaryotic elongation factor 1 A-2) (eEF1A-2) (Statin-S1)	RNA GO-term	rest	4.2982	1	6246	1	NA	NA	NA	NA	NA	NA	464	-1.96665	No	NA	722	-2.16323	No	NA	498	-2.58286	No	NA	1160	-6.18036	No	NA	1484	-5.48578	No
Q15020	SART3	Squamous cell carcinoma antigen recognized by T-cells 3 (SART-3) (Tat-interacting protein of 110 kDa) (Tip110) (p110 nuclear RNA-binding protein)	RNA GO-term	rest	-1.9426	1	3650	3	NA	NA	NA	2.9814	2.04987	NA	465	-1.96665	No	2.51563	126	2.96146	Yes	NA	495	-2.58286	No	NA	1158	-6.18036	No	2.51563	257	0.979383	No
Q6PF06	TRMT10B	tRNA methyltransferase 10 homolog B (EC 2.1.1.-) (RNA (guanine-9-)-methyltransferase domain-containing protein 3)	None	rest	-0.9827	1	5670	14	NA	NA	NA	NA	NA	NA	466	-1.96665	No	NA	723	-2.16323	No	NA	499	-2.58286	No	NA	1161	-6.18036	No	NA	1485	-5.48578	No
Q9H8H2	DDX31	Probable ATP-dependent RNA helicase DDX31 (EC 3.6.4.13) (DEAD box protein 31) (Helicain)	RNA GO-term	rest	-0.3399	1	3519	2	NA	NA	NA	0.630614	2.12493	NA	467	-1.96665	No	1.37777	127	2.96146	Yes	NA	496	-2.58286	No	NA	1159	-6.18036	No	1.37777	260	0.979383	No
Q9UHN1	POLG2	DNA polymerase subunit gamma-2, mitochondrial (EC 2.7.7.7) (DNA polymerase gamma accessory 55 kDa subunit) (p55) (Mitochondrial DNA polymerase accessory subunit) (MtPolB) (PolG-beta)	MitoCarta2.0	rest	-0.9827	1	7410	1	NA	NA	NA	NA	NA	NA	468	-1.96665	No	NA	724	-2.16323	No	NA	500	-2.58286	No	NA	1162	-6.18036	No	NA	1486	-5.48578	No
Q9UK39	NOCT	Nocturnin (EC 3.1.13.4) (Carbon catabolite repression 4-like protein) (Circadian deadenylase NOC)	RNA GO-term	rest	1.3533	1	9250	1	NA	NA	NA	NA	NA	NA	469	-1.96665	No	NA	725	-2.16323	No	NA	501	-2.58286	No	NA	1163	-6.18036	No	NA	1487	-5.48578	No
Q9UMR2	DDX19B	ATP-dependent RNA helicase DDX19B (EC 3.6.4.13) (DEAD box RNA helicase DEAD5) (DEAD box protein 19B)	RNA GO-term	rest	-0.7911	1	5205	2	NA	NA	NA	NA	NA	NA	470	-1.96665	No	NA	726	-2.16323	No	NA	502	-2.58286	No	NA	1164	-6.18036	No	NA	1488	-5.48578	No
O00165	HAX1	HCLS1-associated protein X-1 (HS1-associating protein X-1) (HAX-1) (HS1-binding protein 1) (HSP1BP-1)	None	rest	2.2101	0	310	2	NA	NA	NA	NA	NA	NA	471	-2.00403	No	NA	728	-2.20062	No	NA	510	-2.62025	No	NA	1240	-6.21775	No	NA	1489	-5.52316	No
P17980	PSMC3	26S protease regulatory subunit 6A (26S proteasome AAA-ATPase subunit RPT5) (Proteasome 26S subunit ATPase 3) (Proteasome subunit P50) (Tat-binding protein 1) (TBP-1)	None	rest	-2.5406	0	204	1	NA	NA	NA	NA	NA	NA	472	-2.00403	No	NA	729	-2.20062	No	NA	511	-2.62025	No	NA	1241	-6.21775	No	NA	1490	-5.52316	No
P43686	PSMC4	26S protease regulatory subunit 6B (26S proteasome AAA-ATPase subunit RPT3) (MB67-interacting protein) (MIP224) (Proteasome 26S subunit ATPase 4) (Tat-binding protein 7) (TBP-7)	None	rest	-0.8105	0	259	1	NA	NA	NA	NA	NA	NA	473	-2.00403	No	NA	730	-2.20062	No	NA	512	-2.62025	No	NA	1242	-6.21775	No	NA	1491	-5.52316	No
P53370	NUDT6	Nucleoside diphosphate-linked moiety X motif 6 (Nudix motif 6) (EC 3.6.1.-) (Antisense basic fibroblast growth factor) (Protein GFG)	MitoCarta2.0	rest	4.6489	0	1241	1	NA	NA	NA	NA	NA	NA	474	-2.00403	No	NA	731	-2.20062	No	NA	513	-2.62025	No	NA	1243	-6.21775	No	NA	1492	-5.52316	No
P62333	PSMC6	26S protease regulatory subunit 10B (26S proteasome AAA-ATPase subunit RPT4) (Proteasome 26S subunit ATPase 6) (Proteasome subunit p42)	None	rest	2.7601	0	529	1	NA	NA	NA	NA	NA	NA	475	-2.00403	No	NA	732	-2.20062	No	NA	514	-2.62025	No	NA	1244	-6.21775	No	NA	1493	-5.52316	No
Q02790	FKBP4	Peptidyl-prolyl cis-trans isomerase FKBP4 (PPIase FKBP4) (EC 5.2.1.8) (51 kDa FK506-binding protein) (FKBP51) (52 kDa FK506-binding protein) (52 kDa FKBP) (FKBP-52) (59 kDa immunophilin) (p59) (FK506-binding protein 4) (FKBP-4) (FKBP59) (HSP-binding immunophilin) (HBI) (Immunophilin FKBP52) (Rotamase) [Cleaved into: Peptidyl-prolyl cis-trans isomerase FKBP4, N-terminally processed]	RNA GO-term	rest	1.5117	0	336	2	NA	NA	NA	3.62489	NA	NA	476	-2.00403	No	3.62489	106	3.65343	Yes	NA	504	-2.62025	No	NA	1237	-6.21775	No	3.62489	63	5.41593	Yes
Q12972	PPP1R8	Nuclear inhibitor of protein phosphatase 1 (NIPP-1) (Protein phosphatase 1 regulatory inhibitor subunit 8) [Includes: Activator of RNA decay (EC 3.1.4.-) (ARD-1)]	RNA GO-term	rest	-2.4214	0	794	1	NA	NA	NA	NA	NA	NA	477	-2.00403	No	NA	733	-2.20062	No	NA	515	-2.62025	No	NA	1245	-6.21775	No	NA	1494	-5.52316	No
Q6PKH6	DHRS4L2	Dehydrogenase/reductase SDR family member 4-like 2 (EC 1.1.-.-) (Short chain dehydrogenase/reductase family 25C member 3)	None	rest	1.5982	0	900	1	NA	NA	NA	NA	NA	NA	478	-2.00403	No	NA	734	-2.20062	No	NA	516	-2.62025	No	NA	1246	-6.21775	No	NA	1495	-5.52316	No
Q8WVK2	SNRNP27	U4/U6.U5 small nuclear ribonucleoprotein 27 kDa protein (U4/U6.U5 snRNP 27 kDa protein) (U4/U6.U5-27K) (Nucleic acid-binding protein RY-1) (U4/U6.U5 tri-snRNP-associated 27 kDa protein) (27K) (U4/U6.U5 tri-snRNP-associated protein 3)	None	rest	-2.5071	0	1398	2	NA	NA	NA	NA	NA	NA	479	-2.00403	No	NA	735	-2.20062	No	NA	517	-2.62025	No	NA	1247	-6.21775	No	NA	1496	-5.52316	No
Q969X6	UTP4	U3 small nucleolar RNA-associated protein 4 homolog (Cirhin) (UTP4 small subunit processome component)	RNA GO-term	rest	-2.175	0	599	1	NA	NA	NA	2.87979	NA	NA	480	-2.00403	No	2.87979	129	2.92407	Yes	NA	506	-2.62025	No	NA	1238	-6.21775	No	2.87979	262	0.941995	No
Q96CU9	FOXRED1	FAD-dependent oxidoreductase domain-containing protein 1 (EC 1.-.-.-)	MitoCarta2.0	rest	3.7864	0	970	3	NA	NA	-0.960866	NA	NA	NA	481	-2.00403	No	NA	736	-2.20062	No	NA	518	-2.62025	No	-0.960866	239	1.16326	No	-0.960866	270	0.941995	No
Q96IZ6	METTL2A	Methyltransferase-like protein 2A (EC 2.1.1.-)	None	rest	-0.7798	0	1118	1	NA	NA	NA	NA	NA	NA	482	-2.00403	No	NA	737	-2.20062	No	NA	519	-2.62025	No	NA	1248	-6.21775	No	NA	1497	-5.52316	No
Q9BSL1	UBAC1	Ubiquitin-associated domain-containing protein 1 (UBA domain-containing protein 1) (E3 ubiquitin-protein ligase subunit KPC2) (Glialblastoma cell differentiation-related protein 1) (Kip1 ubiquitination-promoting complex protein 2)	None	rest	0.4642	0	700	1	NA	NA	NA	NA	NA	NA	483	-2.00403	No	NA	738	-2.20062	No	NA	520	-2.62025	No	NA	1249	-6.21775	No	NA	1498	-5.52316	No
Q9BXJ9	NAA15	N-alpha-acetyltransferase 15, NatA auxiliary subunit (Gastric cancer antigen Ga19) (N-terminal acetyltransferase) (NMDA receptor-regulated protein 1) (Protein tubedown-1) (Tbdn100)	RNA GO-term	rest	-1.9426	0	976	1	NA	NA	NA	2.19405	NA	NA	484	-2.00403	No	2.19405	132	2.92407	Yes	NA	508	-2.62025	No	NA	1239	-6.21775	No	2.19405	265	0.941995	No
Q9NVT9	ARMC1	Armadillo repeat-containing protein 1	None	rest	-0.8212	0	1500	1	NA	NA	-0.897366	NA	NA	NA	485	-2.00403	No	NA	739	-2.20062	No	NA	521	-2.62025	No	-0.897366	238	1.16326	No	-0.897366	269	0.941995	No
Q9Y230	RUVBL2	RuvB-like 2 (EC 3.6.4.12) (48 kDa TATA box-binding protein-interacting protein) (48 kDa TBP-interacting protein) (51 kDa erythrocyte cytosolic protein) (ECP-51) (INO80 complex subunit J) (Repressing pontin 52) (Reptin 52) (TIP49b) (TIP60-associated protein 54-beta) (TAP54-beta)	None	rest	-2.4214	0	374	1	NA	NA	NA	NA	NA	NA	486	-2.00403	No	NA	740	-2.20062	No	NA	522	-2.62025	No	NA	1250	-6.21775	No	NA	1499	-5.52316	No
O95363	FARS2	Phenylalanine--tRNA ligase, mitochondrial (EC 6.1.1.20) (Phenylalanyl-tRNA synthetase) (PheRS)	RNA GO-term & MitoCarta2.0	rest	23.8332	1	669	0	NA	NA	NA	NA	NA	NA	487	-2.05535	No	NA	746	-2.25194	No	NA	526	-2.67156	No	NA	1328	-6.26907	No	NA	1500	-5.57448	No
P26639	TARS	Threonine--tRNA ligase, cytoplasmic (EC 6.1.1.3) (Threonyl-tRNA synthetase) (ThrRS)	MitoCarta2.0	rest	6.1272	1	810	0	NA	NA	NA	NA	NA	NA	488	-2.05535	No	NA	747	-2.25194	No	NA	527	-2.67156	No	NA	1329	-6.26907	No	NA	1501	-5.57448	No
P41250	GARS	Glycine--tRNA ligase (EC 3.6.1.17) (EC 6.1.1.14) (Diadenosine tetraphosphate synthetase) (AP-4-A synthetase) (Glycyl-tRNA synthetase) (GlyRS)	MitoCarta2.0	rest	9.0665	1	1438	0	NA	NA	NA	NA	NA	NA	489	-2.05535	No	NA	748	-2.25194	No	NA	528	-2.67156	No	NA	1330	-6.26907	No	NA	1502	-5.57448	No
Q53R41	FASTKD1	FAST kinase domain-containing protein 1, mitochondrial	RNA GO-term & MitoCarta2.0	rest	12.021	1	487	0	NA	NA	NA	2.01558	3.99707	NA	490	-2.05535	No	3.00632	135	2.87276	Yes	NA	523	-2.67156	No	NA	1327	-6.26907	No	3.00632	273	0.890679	No
Q5JPH6	EARS2	Probable glutamate--tRNA ligase, mitochondrial (EC 6.1.1.17) (Glutamyl-tRNA synthetase) (GluRS)	RNA GO-term & MitoCarta2.0	rest	16.3581	1	999	0	NA	NA	NA	NA	NA	NA	491	-2.05535	No	NA	749	-2.25194	No	NA	529	-2.67156	No	NA	1331	-6.26907	No	NA	1503	-5.57448	No
Q9BT30	ALKBH7	Alpha-ketoglutarate-dependent dioxygenase alkB homolog 7, mitochondrial (EC 1.14.11.-) (Alkylated DNA repair protein alkB homolog 7) (Spermatogenesis cell proliferation-related protein) (Spermatogenesis-associated protein 11)	MitoCarta2.0	rest	20.0806	1	534	0	NA	NA	NA	NA	NA	NA	492	-2.05535	No	NA	750	-2.25194	No	NA	530	-2.67156	No	NA	1332	-6.26907	No	NA	1504	-5.57448	No
Q9NRN9	METTL5	Methyltransferase-like protein 5 (EC 2.1.1.-)	MitoCarta2.0	rest	10.934	1	275	0	NA	NA	NA	NA	NA	NA	493	-2.05535	No	NA	751	-2.25194	No	NA	531	-2.67156	No	NA	1333	-6.26907	No	NA	1505	-5.57448	No
Q9P0J6	MRPL36	39S ribosomal protein L36, mitochondrial (L36mt) (MRP-L36) (BRCA1-interacting protein 1)	MitoCarta2.0	rest	24.0424	1	38	0	NA	NA	NA	NA	NA	NA	494	-2.05535	No	NA	752	-2.25194	No	NA	532	-2.67156	No	NA	1334	-6.26907	No	NA	1506	-5.57448	No
Q9Y3B8	REXO2	Oligoribonuclease, mitochondrial (EC 3.1.-.-) (RNA exonuclease 2 homolog) (Small fragment nuclease)	MitoCarta2.0	rest	16.5842	1	922	0	NA	NA	NA	NA	NA	NA	495	-2.05535	No	NA	753	-2.25194	No	NA	533	-2.67156	No	NA	1335	-6.26907	No	NA	1507	-5.57448	No
Q03701	CEBPZ	CCAAT/enhancer-binding protein zeta (CCAAT-box-binding transcription factor) (CBF) (CCAAT-binding factor)	RNA GO-term	rest	-5.3955	1	1895	2	NA	2.71494	1.0109	2.53159	3.83488	2.71494	496	-2.17066	No	3.18323	314	0.303272	No	NA	842	-5.24105	No	1.86292	357	-1.45754	No	2.52308	458	-1.67881	No
Q8TDD1	DDX54	ATP-dependent RNA helicase DDX54 (EC 3.6.4.13) (ATP-dependent RNA helicase DP97) (DEAD box RNA helicase 97 kDa) (DEAD box protein 54)	RNA GO-term	rest	-3.2256	1	1886	2	NA	1.11923	NA	2.3105	2.86403	1.11923	497	-2.17066	No	2.58726	325	0.303272	No	NA	852	-5.24105	No	1.11923	358	-1.45754	No	2.09792	461	-1.67881	No
P46779	RPL28	60S ribosomal protein L28	RNA GO-term	rest	-4.9417	1	2964	1	NA	1.1067	-1.19056	3.04546	NA	1.1067	498	-2.17066	No	3.04546	317	0.303272	No	NA	845	-5.24105	No	-0.0419289	361	-1.45754	No	0.987201	472	-1.67881	No
Q8TED0	UTP15	U3 small nucleolar RNA-associated protein 15 homolog	RNA GO-term	rest	-6.2297	1	1744	1	NA	0.427103	NA	3.11834	4.31637	0.427103	499	-2.17066	No	3.71736	255	1.03262	No	NA	838	-5.24105	No	0.427103	359	-1.45754	No	2.62061	457	-1.67881	No
P62888	RPL30	60S ribosomal protein L30	RNA GO-term	rest	-7.3086	1	1643	1	2.49798	-2.08012	0.183809	3.78591	2.24126	0.20893	500	-2.17066	No	3.01359	318	0.303272	No	2.49798	329	-0.465402	No	0.200556	360	-1.45754	No	1.32577	469	-1.67881	No
P61513	RPL37A	60S ribosomal protein L37a	RNA GO-term	rest	-6.6912	1	2526	1	NA	0.12972	-2.21241	0.496212	1.58497	0.12972	501	-2.17066	No	1.04059	340	0.303272	No	NA	866	-5.24105	No	-1.04134	364	-1.45754	No	-0.000377354	474	-1.67881	No
Q5T3I0	GPATCH4	G patch domain-containing protein 4	RNA GO-term	rest	-7.8105	1	1605	4	NA	-0.588521	-0.730862	1.99563	NA	-0.588521	502	-2.17066	No	1.99563	331	0.303272	No	NA	858	-5.24105	No	-0.659691	362	-1.45754	No	0.225415	473	-1.67881	No
O43776	NARS	Asparagine--tRNA ligase, cytoplasmic (EC 6.1.1.22) (Asparaginyl-tRNA synthetase) (AsnRS)	None	rest	2.7601	1	1300	0	NA	NA	NA	NA	NA	NA	503	-2.28998	No	NA	787	-2.48657	No	NA	567	-2.90619	No	NA	1352	-6.5037	No	NA	1508	-5.80911	No
O75153	CLUH	Clustered mitochondria protein homolog	RNA GO-term	rest	4.9513	1	1166	0	NA	NA	NA	0.734695	NA	NA	504	-2.28998	No	0.734695	172	2.63813	Yes	NA	564	-2.90619	No	NA	1349	-6.5037	No	0.734695	310	0.656048	No
O95602	POLR1A	DNA-directed RNA polymerase I subunit RPA1 (RNA polymerase I subunit A1) (EC 2.7.7.6) (A190) (DNA-directed RNA polymerase I largest subunit) (DNA-directed RNA polymerase I subunit A) (RNA polymerase I 194 kDa subunit) (RPA194)	None	rest	-2.8424	1	1333	0	NA	NA	NA	NA	NA	NA	505	-2.28998	No	NA	788	-2.48657	No	NA	568	-2.90619	No	NA	1353	-6.5037	No	NA	1509	-5.80911	No
P15170	GSPT1	Eukaryotic peptide chain release factor GTP-binding subunit ERF3A (Eukaryotic peptide chain release factor subunit 3a) (eRF3a) (G1 to S phase transition protein 1 homolog)	RNA GO-term	rest	-0.3399	1	524	0	NA	NA	NA	2.31629	2.18069	NA	506	-2.28998	No	2.24849	157	2.63813	Yes	NA	553	-2.90619	No	NA	1342	-6.5037	No	2.24849	294	0.656048	No
P30876	POLR2B	DNA-directed RNA polymerase II subunit RPB2 (EC 2.7.7.6) (DNA-directed RNA polymerase II 140 kDa polypeptide) (DNA-directed RNA polymerase II subunit B) (RNA polymerase II subunit 2) (RNA polymerase II subunit B2)	RNA GO-term	rest	-1.1888	1	673	0	NA	NA	NA	3.52632	3.50896	NA	507	-2.28998	No	3.51764	114	3.36748	Yes	NA	543	-2.90619	No	NA	1337	-6.5037	No	3.51764	74	5.12998	Yes
P49588	AARS	Alanine--tRNA ligase, cytoplasmic (EC 6.1.1.7) (Alanyl-tRNA synthetase) (AlaRS) (Renal carcinoma antigen NY-REN-42)	RNA GO-term	rest	0.1352	1	1453	0	NA	NA	NA	1.37713	NA	NA	508	-2.28998	No	1.37713	167	2.63813	Yes	NA	559	-2.90619	No	NA	1346	-6.5037	No	1.37713	305	0.656048	No
P49591	SARS	Serine--tRNA ligase, cytoplasmic (EC 6.1.1.11) (Seryl-tRNA synthetase) (SerRS) (Seryl-tRNA(Ser/Sec) synthetase)	RNA GO-term	rest	-0.8105	1	1439	0	NA	NA	NA	1.68205	NA	NA	509	-2.28998	No	1.68205	165	2.63813	Yes	NA	557	-2.90619	No	NA	1344	-6.5037	No	1.68205	300	0.656048	No
Q13541	EIF4EBP1	Eukaryotic translation initiation factor 4E-binding protein 1 (4E-BP1) (eIF4E-binding protein 1) (Phosphorylated heat- and acid-stable protein regulated by insulin 1) (PHAS-I)	None	rest	1.058	1	982	0	NA	NA	NA	NA	NA	NA	510	-2.28998	No	NA	789	-2.48657	No	NA	569	-2.90619	No	NA	1354	-6.5037	No	NA	1510	-5.80911	No
Q14137	BOP1	Ribosome biogenesis protein BOP1 (Block of proliferation 1 protein)	RNA GO-term	rest	-0.6302	1	789	0	NA	NA	NA	2.06425	NA	NA	511	-2.28998	No	2.06425	161	2.63813	Yes	NA	555	-2.90619	No	NA	1343	-6.5037	No	2.06425	295	0.656048	No
Q15029	EFTUD2	116 kDa U5 small nuclear ribonucleoprotein component (Elongation factor Tu GTP-binding domain-containing protein 2) (SNU114 homolog) (hSNU114) (U5 snRNP-specific protein, 116 kDa) (U5-116 kDa)	RNA GO-term	rest	0.345	1	441	0	NA	NA	NA	2.17081	3.14193	NA	512	-2.28998	No	2.65637	150	2.63813	Yes	NA	548	-2.90619	No	NA	1340	-6.5037	No	2.65637	289	0.656048	No
Q32P41	TRMT5	tRNA (guanine(37)-N1)-methyltransferase (EC 2.1.1.228) (M1G-methyltransferase) (tRNA [GM37] methyltransferase) (tRNA methyltransferase 5 homolog)	None	rest	3.1785	1	785	0	NA	NA	NA	NA	NA	NA	513	-2.28998	No	NA	790	-2.48657	No	NA	570	-2.90619	No	NA	1355	-6.5037	No	NA	1511	-5.80911	No
Q3KRA9	ALKBH6	Alpha-ketoglutarate-dependent dioxygenase alkB homolog 6 (EC 1.14.11.-) (Alkylated DNA repair protein alkB homolog 6)	None	rest	-1.1574	1	1429	0	NA	NA	NA	NA	NA	NA	514	-2.28998	No	NA	791	-2.48657	No	NA	571	-2.90619	No	NA	1356	-6.5037	No	NA	1512	-5.80911	No
Q6GMV3	PTRHD1	Putative peptidyl-tRNA hydrolase PTRHD1 (EC 3.1.1.29) (Peptidyl-tRNA hydrolase domain-containing protein 1)	None	rest	1.5054	1	527	0	NA	NA	-0.935883	NA	NA	NA	515	-2.28998	No	NA	792	-2.48657	No	NA	572	-2.90619	No	-0.935883	268	0.877314	No	-0.935883	317	0.656048	No
Q6P1R4	DUS1L	tRNA-dihydrouridine(16/17) synthase [NAD(P)(+)]-like (EC 1.3.1.-) (tRNA-dihydrouridine synthase 1-like)	None	rest	3.0298	1	1061	0	NA	NA	NA	NA	NA	NA	516	-2.28998	No	NA	793	-2.48657	No	NA	573	-2.90619	No	NA	1357	-6.5037	No	NA	1513	-5.80911	No
Q7Z478	DHX29	ATP-dependent RNA helicase DHX29 (EC 3.6.4.13) (DEAH box protein 29) (Nucleic acid helicase DDXx)	RNA GO-term	rest	0.8894	1	1162	0	NA	NA	-0.894256	1.64314	2.41923	NA	517	-2.28998	No	2.03119	162	2.63813	Yes	NA	556	-2.90619	No	-0.894256	267	0.877314	No	1.05604	307	0.656048	No
Q7Z6J9	TSEN54	tRNA-splicing endonuclease subunit Sen54 (SEN54 homolog) (HsSEN54) (tRNA-intron endonuclease Sen54)	None	rest	1.6667	1	1064	0	NA	NA	NA	NA	NA	NA	518	-2.28998	No	NA	794	-2.48657	No	NA	574	-2.90619	No	NA	1358	-6.5037	No	NA	1514	-5.80911	No
Q86U90	YRDC	YrdC domain-containing protein, mitochondrial (Dopamine receptor-interacting protein 3) (Ischemia/reperfusion-inducible protein homolog) (hIRIP)	RNA GO-term	rest	2.1517	1	1231	0	NA	NA	NA	NA	NA	NA	519	-2.28998	No	NA	795	-2.48657	No	NA	575	-2.90619	No	NA	1359	-6.5037	No	NA	1515	-5.80911	No
Q8NCE0	TSEN2	tRNA-splicing endonuclease subunit Sen2 (EC 4.6.1.16) (tRNA-intron endonuclease Sen2) (HsSen2)	None	rest	-2.1416	1	1379	0	NA	NA	NA	NA	NA	NA	520	-2.28998	No	NA	796	-2.48657	No	NA	576	-2.90619	No	NA	1360	-6.5037	No	NA	1516	-5.80911	No
Q8WWH5	TRUB1	Probable tRNA pseudouridine synthase 1 (EC 5.4.99.-)	RNA GO-term	rest	-1.3535	1	666	0	NA	NA	NA	1.10781	NA	NA	521	-2.28998	No	1.10781	169	2.63813	Yes	NA	561	-2.90619	No	NA	1347	-6.5037	No	1.10781	306	0.656048	No
Q9BRA0	NAA38	N-alpha-acetyltransferase 38, NatC auxiliary subunit (LSM domain-containing protein 1) (Phosphonoformate immuno-associated protein 2)	None	rest	-2.9457	1	181	0	NA	NA	NA	NA	NA	NA	522	-2.28998	No	NA	797	-2.48657	No	NA	577	-2.90619	No	NA	1361	-6.5037	No	NA	1517	-5.80911	No
Q9BRU9	UTP23	rRNA-processing protein UTP23 homolog	RNA GO-term	rest	-2.1416	1	1206	0	NA	NA	NA	0.99054	NA	NA	523	-2.28998	No	0.99054	170	2.63813	Yes	NA	562	-2.90619	No	NA	1348	-6.5037	No	0.99054	308	0.656048	No
Q9H583	HEATR1	HEAT repeat-containing protein 1 (Protein BAP28) [Cleaved into: HEAT repeat-containing protein 1, N-terminally processed]	RNA GO-term	rest	0.2734	1	994	0	NA	NA	NA	2.38747	2.37574	NA	524	-2.28998	No	2.38161	155	2.63813	Yes	NA	551	-2.90619	No	NA	1341	-6.5037	No	2.38161	292	0.656048	No
Q9NPD3	EXOSC4	Exosome complex component RRP41 (Exosome component 4) (Ribosomal RNA-processing protein 41) (p12A)	RNA GO-term	rest	-0.3399	1	472	0	NA	NA	NA	-0.316224	NA	NA	525	-2.28998	No	-0.316224	174	2.63813	Yes	NA	565	-2.90619	No	NA	1350	-6.5037	No	-0.316224	314	0.656048	No
Q9NRR4	DROSHA	Ribonuclease 3 (EC 3.1.26.3) (Protein Drosha) (Ribonuclease III) (RNase III) (p241)	RNA GO-term	rest	-0.5117	1	869	0	NA	NA	NA	2.0021	5.36143	NA	526	-2.28998	No	3.68176	113	3.36748	Yes	NA	542	-2.90619	No	NA	1336	-6.5037	No	3.68176	72	5.12998	Yes
Q9NTK5	OLA1	Obg-like ATPase 1 (DNA damage-regulated overexpressed in cancer 45) (DOC45) (GTP-binding protein 9)	None	rest	-0.8105	1	788	0	NA	NA	NA	1.38236	NA	NA	527	-2.28998	No	1.38236	166	2.63813	Yes	NA	558	-2.90619	No	NA	1345	-6.5037	No	1.38236	304	0.656048	No
Q9NV06	DCAF13	DDB1- and CUL4-associated factor 13 (WD repeat and SOF domain-containing protein 1)	RNA GO-term	rest	-2.175	1	1058	0	NA	NA	NA	2.47216	3.63037	NA	528	-2.28998	No	3.05127	146	2.63813	Yes	NA	544	-2.90619	No	NA	1338	-6.5037	No	3.05127	286	0.656048	No
Q9UET6	FTSJ1	Putative tRNA (cytidine(32)/guanosine(34)-2'-O)-methyltransferase (EC 2.1.1.205) (2'-O-ribose RNA methyltransferase TRM7 homolog) (Protein ftsJ homolog 1)	None	rest	-0.3399	1	693	0	NA	NA	NA	NA	NA	NA	529	-2.28998	No	NA	798	-2.48657	No	NA	578	-2.90619	No	NA	1362	-6.5037	No	NA	1518	-5.80911	No
Q9UI10	EIF2B4	Translation initiation factor eIF-2B subunit delta (eIF-2B GDP-GTP exchange factor subunit delta)	RNA GO-term	rest	1.1914	1	463	0	NA	NA	NA	NA	NA	NA	530	-2.28998	No	NA	799	-2.48657	No	NA	579	-2.90619	No	NA	1363	-6.5037	No	NA	1519	-5.80911	No
Q9UI30	TRMT112	Multifunctional methyltransferase subunit TRM112-like protein (tRNA methyltransferase 112 homolog)	None	rest	-0.698	1	478	0	NA	NA	-0.621486	NA	NA	NA	531	-2.28998	No	NA	800	-2.48657	No	NA	580	-2.90619	No	-0.621486	266	0.877314	No	-0.621486	316	0.656048	No
Q9Y4W2	LAS1L	Ribosomal biogenesis protein LAS1L (Protein LAS1 homolog)	RNA GO-term	rest	1.6667	1	987	0	NA	NA	NA	2.4371	3.31714	NA	532	-2.28998	No	2.87712	148	2.63813	Yes	NA	546	-2.90619	No	NA	1339	-6.5037	No	2.87712	287	0.656048	No
Q9Y6E2	BZW2	Basic leucine zipper and W2 domain-containing protein 2	None	rest	1.3827	1	546	0	NA	NA	NA	-0.351308	NA	NA	533	-2.28998	No	-0.351308	175	2.63813	Yes	NA	566	-2.90619	No	NA	1351	-6.5037	No	-0.351308	315	0.656048	No
Q8IXI1	RHOT2	Mitochondrial Rho GTPase 2 (MIRO-2) (hMiro-2) (EC 3.6.5.-) (Ras homolog gene family member T2)	MitoCarta2.0	rest	14.3175	0	3401	2	5.70037	-0.29824	1.76269	NA	NA	2.70107	534	-2.32783	No	NA	1358	-4.97859	No	5.70037	163	2.73107	Yes	2.38827	368	-1.61471	No	2.38827	477	-1.83597	No
O76031	CLPX	ATP-dependent Clp protease ATP-binding subunit clpX-like, mitochondrial	MitoCarta2.0	rest	27.9372	0	3257	1	7.04571	-1.80905	-2.78693	NA	NA	2.61833	535	-2.32783	No	NA	1359	-4.97859	No	7.04571	161	2.73107	Yes	0.816576	373	-1.61471	No	0.816576	483	-1.83597	No
P22570	FDXR	NADPH:adrenodoxin oxidoreductase, mitochondrial (AR) (Adrenodoxin reductase) (EC 1.18.1.6) (Ferredoxin--NADP(+) reductase) (Ferredoxin reductase)	MitoCarta2.0	rest	23.1029	0	5358	1	2.805	0.924221	1.34386	NA	NA	1.86461	536	-2.32783	No	NA	1360	-4.97859	No	2.805	334	-0.622571	No	1.69103	369	-1.61471	No	1.69103	478	-1.83597	No
Q9UFN0	NIPSNAP3A	Protein NipSnap homolog 3A (NipSnap3A) (Protein NipSnap homolog 4) (NipSnap4) (Target for Salmonella secreted protein C) (TassC)	MitoCarta2.0	rest	7.6248	0	4247	2	NA	1.61472	-0.78473	NA	NA	1.61472	537	-2.32783	No	NA	1361	-4.97859	No	NA	877	-5.39822	No	0.414995	375	-1.61471	No	0.414995	485	-1.83597	No
Q7Z434	MAVS	Mitochondrial antiviral-signaling protein (MAVS) (CARD adapter inducing interferon beta) (Cardif) (Interferon beta promoter stimulator protein 1) (IPS-1) (Putative NF-kappa-B-activating protein 031N) (Virus-induced-signaling adapter) (VISA)	MitoCarta2.0	rest	8.0699	0	3007	1	NA	1.39514	0.350245	NA	NA	1.39514	538	-2.32783	No	NA	1362	-4.97859	No	NA	878	-5.39822	No	0.872693	372	-1.61471	No	0.872693	482	-1.83597	No
P11182	DBT	Lipoamide acyltransferase component of branched-chain alpha-keto acid dehydrogenase complex, mitochondrial (EC 2.3.1.168) (52 kDa mitochondrial autoantigen of primary biliary cirrhosis) (Branched chain 2-oxo-acid dehydrogenase complex component E2) (BCOADC-E2) (Branched-chain alpha-keto acid dehydrogenase complex component E2) (BCKAD-E2) (BCKADE2) (Dihydrolipoamide acetyltransferase component of …	MitoCarta2.0	rest	39.2448	0	3295	1	NA	0.511775	1.53532	NA	NA	0.511775	539	-2.32783	No	NA	1363	-4.97859	No	NA	879	-5.39822	No	1.02355	370	-1.61471	No	1.02355	480	-1.83597	No
Q4G176	ACSF3	Acyl-CoA synthetase family member 3, mitochondrial (EC 6.2.1.-)	MitoCarta2.0	rest	22.0114	0	3506	1	0.359538	NA	NA	NA	NA	0.359538	540	-2.32783	No	NA	1364	-4.97859	No	0.359538	336	-0.622571	No	0.359538	376	-1.61471	No	0.359538	486	-1.83597	No
Q9BXW7	CECR5	Cat eye syndrome critical region protein 5	MitoCarta2.0	rest	13.8432	0	3264	1	NA	0.239495	0.718486	NA	NA	0.239495	541	-2.32783	No	NA	1365	-4.97859	No	NA	880	-5.39822	No	0.478991	374	-1.61471	No	0.478991	484	-1.83597	No
P05091	ALDH2	Aldehyde dehydrogenase, mitochondrial (EC 1.2.1.3) (ALDH class 2) (ALDH-E2) (ALDHI)	MitoCarta2.0	rest	22.8635	0	4629	1	0.908246	-1.87056	-2.52994	NA	NA	-0.481159	542	-2.32783	No	NA	1366	-4.97859	No	0.908246	335	-0.622571	No	-1.16409	381	-1.61471	No	-1.16409	491	-1.83597	No
Q13472	TOP3A	DNA topoisomerase 3-alpha (EC 5.99.1.2) (DNA topoisomerase III alpha)	MitoCarta2.0	rest	6.7725	0	8126	2	NA	-0.84832	NA	NA	NA	-0.84832	543	-2.32783	No	NA	1367	-4.97859	No	NA	881	-5.39822	No	-0.84832	378	-1.61471	No	-0.84832	488	-1.83597	No
Q9UBX3	SLC25A10	Mitochondrial dicarboxylate carrier (Solute carrier family 25 member 10)	MitoCarta2.0	rest	21.9806	0	3532	1	NA	-0.88974	NA	NA	NA	-0.88974	544	-2.32783	No	NA	1368	-4.97859	No	NA	882	-5.39822	No	-0.88974	379	-1.61471	No	-0.88974	489	-1.83597	No
O94925	GLS	Glutaminase kidney isoform, mitochondrial (GLS) (EC 3.5.1.2) (K-glutaminase) (L-glutamine amidohydrolase)	MitoCarta2.0	rest	20.9853	0	4601	1	NA	-1.63236	3.4866	NA	NA	-1.63236	545	-2.32783	No	NA	1369	-4.97859	No	NA	883	-5.39822	No	0.927119	371	-1.61471	No	0.927119	481	-1.83597	No
Q12797	ASPH	Aspartyl/asparaginyl beta-hydroxylase (EC 1.14.11.16) (Aspartate beta-hydroxylase) (ASP beta-hydroxylase) (Peptide-aspartate beta-dioxygenase)	None	rest	-2.7122	0	3911	1	0.597149	NA	NA	NA	NA	0.597149	546	-2.56246	No	NA	1394	-5.21322	No	0.597149	341	-0.857202	No	0.597149	383	-1.84934	No	0.597149	546	-2.07061	No
P00387	CYB5R3	NADH-cytochrome b5 reductase 3 (B5R) (Cytochrome b5 reductase) (EC 1.6.2.2) (Diaphorase-1) [Cleaved into: NADH-cytochrome b5 reductase 3 membrane-bound form; NADH-cytochrome b5 reductase 3 soluble form]	MitoCarta2.0	rest	4.4742	0	6198	1	1.30425	-1.1076	2.34265	NA	NA	0.0983271	547	-2.56246	No	NA	1395	-5.21322	No	1.30425	340	-0.857202	No	0.846434	382	-1.84934	No	0.846434	544	-2.07061	No
Q5SW79	CEP170	Centrosomal protein of 170 kDa (Cep170) (KARP-1-binding protein) (KARP1-binding protein)	None	rest	1.4323	0	13999	1	NA	-0.455953	-0.102666	NA	NA	-0.455953	548	-2.56246	No	NA	1396	-5.21322	No	NA	917	-5.63285	No	-0.27931	385	-1.84934	No	-0.27931	550	-2.07061	No
P16435	POR	NADPH--cytochrome P450 reductase (CPR) (P450R) (EC 1.6.2.4)	None	rest	-1.0377	0	3723	1	NA	-0.823395	NA	1.00604	NA	-0.823395	549	-2.56246	No	1.00604	347	-0.0885272	No	NA	914	-5.63285	No	-0.823395	386	-1.84934	No	0.0913227	547	-2.07061	No
P10253	GAA	Lysosomal alpha-glucosidase (EC 3.2.1.20) (Acid maltase) (Aglucosidase alfa) [Cleaved into: 76 kDa lysosomal alpha-glucosidase; 70 kDa lysosomal alpha-glucosidase]	None	rest	-2.2069	0	9761	1	NA	-1.22281	-2.11967	NA	NA	-1.22281	550	-2.56246	No	NA	1397	-5.21322	No	NA	918	-5.63285	No	-1.67124	390	-1.84934	No	-1.67124	555	-2.07061	No
P13473	LAMP2	Lysosome-associated membrane glycoprotein 2 (LAMP-2) (Lysosome-associated membrane protein 2) (CD107 antigen-like family member B) (CD antigen CD107b)	None	rest	-2.1652	0	6070	2	NA	-1.48695	-1.09937	NA	NA	-1.48695	551	-2.56246	No	NA	1398	-5.21322	No	NA	919	-5.63285	No	-1.29316	389	-1.84934	No	-1.29316	554	-2.07061	No
P46013	MKI67	Proliferation marker protein Ki-67 (Antigen identified by monoclonal antibody Ki-67) (Antigen KI-67) (Antigen Ki67)	RNA GO-term	rest	-1.7857	0	4125	3	NA	-1.6351	-3.68999	1.83508	NA	-1.6351	552	-2.56246	No	1.83508	344	-0.0885272	No	NA	911	-5.63285	No	-2.66254	391	-1.84934	No	-1.16334	553	-2.07061	No
Q5T160	RARS2	Probable arginine--tRNA ligase, mitochondrial (EC 6.1.1.19) (Arginyl-tRNA synthetase) (ArgRS)	RNA GO-term & MitoCarta2.0	rest	15.794	1	3013	0	5.45688	1.33584	NA	NA	2.28764	3.39636	553	-2.61377	No	2.28764	351	-0.139843	No	5.45688	165	2.44512	Yes	3.39636	392	-1.90066	No	3.02679	556	-2.12192	No
Q9UGM6	WARS2	Tryptophan--tRNA ligase, mitochondrial (EC 6.1.1.2) ((Mt)TrpRS) (Tryptophanyl-tRNA synthetase) (TrpRS)	MitoCarta2.0	rest	21.6195	1	3454	0	5.72612	0.073144	-1.06251	NA	NA	2.89963	554	-2.61377	No	NA	1480	-5.26454	No	5.72612	164	2.44512	Yes	1.57892	393	-1.90066	No	1.57892	558	-2.12192	No
P25705	ATP5A1	ATP synthase subunit alpha, mitochondrial	RNA GO-term & MitoCarta2.0	rest	40.7095	0	56	0	7.80436	-0.82291	0.236011	2.1569	NA	3.49073	555	-2.65116	No	2.1569	365	-0.177231	No	7.80436	181	2.40773	No	2.40582	415	-1.93804	No	2.34359	580	-2.15931	No
P07919	UQCRH	Cytochrome b-c1 complex subunit 6, mitochondrial (Complex III subunit 6) (Complex III subunit VIII) (Cytochrome c1 non-heme 11 kDa protein) (Mitochondrial hinge protein) (Ubiquinol-cytochrome c reductase complex 11 kDa protein)	MitoCarta2.0	negative	34.0633	0	154	0	NA	3.42811	2.89377	NA	NA	3.42811	556	-2.65116	No	NA	1498	-5.30193	No	NA	1026	-5.72155	No	3.16094	399	-1.93804	No	3.16094	563	-2.15931	No
Q9NZ45	CISD1	CDGSH iron-sulfur domain-containing protein 1 (MitoNEET)	MitoCarta2.0	rest	19.8223	0	249	0	6.60762	-0.214408	0.45394	1.83619	NA	3.19661	557	-2.65116	No	1.83619	369	-0.177231	No	6.60762	189	2.40773	No	2.28238	416	-1.93804	No	2.17083	584	-2.15931	No
P56181	NDUFV3	NADH dehydrogenase [ubiquinone] flavoprotein 3, mitochondrial (Complex I-9kD) (CI-9kD) (NADH-ubiquinone oxidoreductase 9 kDa subunit) (Renal carcinoma antigen NY-REN-4)	RNA GO-term & MitoCarta2.0	rest	20.4205	0	389	0	6.78902	-0.483284	0.469976	2.71815	1.97414	3.15287	558	-2.65116	No	2.34614	362	-0.177231	No	6.78902	188	2.40773	No	2.25857	417	-1.93804	No	2.2936	582	-2.15931	No
P35232	PHB	Prohibitin	MitoCarta2.0	rest	29.7824	0	4	0	6.5598	-0.740674	-0.213167	NA	NA	2.90956	559	-2.65116	No	NA	1499	-5.30193	No	6.5598	190	2.40773	No	1.86865	426	-1.93804	No	1.86865	592	-2.15931	No
Q99623	PHB2	Prohibitin-2 (B-cell receptor-associated protein BAP37) (D-prohibitin) (Repressor of estrogen receptor activity)	MitoCarta2.0	rest	26.919	0	67	0	6.14269	-0.42267	0.744622	NA	NA	2.86001	560	-2.65116	No	NA	1500	-5.30193	No	6.14269	192	2.40773	No	2.15488	419	-1.93804	No	2.15488	585	-2.15931	No
P17568	NDUFB7	NADH dehydrogenase [ubiquinone] 1 beta subcomplex subunit 7 (Cell adhesion protein SQM1) (Complex I-B18) (CI-B18) (NADH-ubiquinone oxidoreductase B18 subunit)	MitoCarta2.0	negative	17.9816	0	383	0	NA	2.84305	0.799567	NA	NA	2.84305	561	-2.65116	No	NA	1501	-5.30193	No	NA	1027	-5.72155	No	1.82131	427	-1.93804	No	1.82131	595	-2.15931	No
P10606	COX5B	Cytochrome c oxidase subunit 5B, mitochondrial (Cytochrome c oxidase polypeptide Vb)	MitoCarta2.0	negative	26.3322	0	146	0	7.43568	-1.78614	0.489159	NA	NA	2.82477	562	-2.65116	No	NA	1502	-5.30193	No	7.43568	183	2.40773	No	2.04623	423	-1.93804	No	2.04623	589	-2.15931	No
Q9Y277	VDAC3	Voltage-dependent anion-selective channel protein 3 (VDAC-3) (hVDAC3) (Outer mitochondrial membrane protein porin 3)	MitoCarta2.0	rest	17.5999	0	164	0	6.30783	-0.825659	3.37597	NA	NA	2.74108	563	-2.65116	No	NA	1503	-5.30193	No	6.30783	191	2.40773	No	2.95271	405	-1.93804	No	2.95271	568	-2.15931	No
P13073	COX4I1	Cytochrome c oxidase subunit 4 isoform 1, mitochondrial (Cytochrome c oxidase polypeptide IV) (Cytochrome c oxidase subunit IV isoform 1) (COX IV-1)	MitoCarta2.0	negative	26.466	0	311	0	7.19322	-1.74003	0.537451	1.4054	NA	2.72659	564	-2.65116	No	1.4054	372	-0.177231	No	7.19322	184	2.40773	No	1.99688	425	-1.93804	No	1.84901	594	-2.15931	No
P99999	CYCS	Cytochrome c	MitoCarta2.0	negative	24.9447	0	90	0	7.49043	-2.14377	-0.0463969	NA	NA	2.67333	565	-2.65116	No	NA	1504	-5.30193	No	7.49043	182	2.40773	No	1.76676	428	-1.93804	No	1.76676	596	-2.15931	No
P08574	CYC1	Cytochrome c1, heme protein, mitochondrial (Complex III subunit 4) (Complex III subunit IV) (Cytochrome b-c1 complex subunit 4) (Ubiquinol-cytochrome-c reductase complex cytochrome c1 subunit) (Cytochrome c-1)	MitoCarta2.0	negative	43.6442	0	23	0	NA	2.53894	5.36426	NA	NA	2.53894	566	-2.65116	No	NA	1505	-5.30193	No	NA	1028	-5.72155	No	3.9516	130	4.40773	Yes	3.9516	173	2.31462	Yes
O95298	NDUFC2	NADH dehydrogenase [ubiquinone] 1 subunit C2 (Complex I-B14.5b) (CI-B14.5b) (Human lung cancer oncogene 1 protein) (HLC-1) (NADH-ubiquinone oxidoreductase subunit B14.5b)	MitoCarta2.0	negative	21.219	0	313	0	3.16561	1.31778	-0.212554	NA	NA	2.2417	567	-2.65116	No	NA	1506	-5.30193	No	3.16561	344	-0.945906	No	1.42361	431	-1.93804	No	1.42361	601	-2.15931	No
O43677	NDUFC1	NADH dehydrogenase [ubiquinone] 1 subunit C1, mitochondrial (Complex I-KFYI) (CI-KFYI) (NADH-ubiquinone oxidoreductase KFYI subunit)	MitoCarta2.0	negative	17.1335	0	254	0	NA	2.14447	2.15029	NA	NA	2.14447	568	-2.65116	No	NA	1507	-5.30193	No	NA	1029	-5.72155	No	2.14738	420	-1.93804	No	2.14738	586	-2.15931	No
Q86SX6	GLRX5	Glutaredoxin-related protein 5, mitochondrial (Monothiol glutaredoxin-5)	MitoCarta2.0	rest	16.8965	0	408	0	3.86377	0.199649	-2.86921	NA	NA	2.03171	569	-2.65116	No	NA	1508	-5.30193	No	3.86377	200	2.40773	No	0.398069	471	-1.93804	No	0.398069	643	-2.15931	No
Q16891	IMMT	MICOS complex subunit MIC60 (Cell proliferation-inducing gene 4/52 protein) (Mitochondrial inner membrane protein) (Mitofilin) (p87/89)	RNA GO-term & MitoCarta2.0	rest	30.5541	0	35	0	4.74071	-0.815659	-0.0811761	2.13166	NA	1.96253	570	-2.65116	No	2.13166	366	-0.177231	No	4.74071	196	2.40773	No	1.28129	435	-1.93804	No	1.49388	600	-2.15931	No
P31040	SDHA	Succinate dehydrogenase [ubiquinone] flavoprotein subunit, mitochondrial (EC 1.3.5.1) (Flavoprotein subunit of complex II) (Fp)	MitoCarta2.0	negative	42.9701	0	636	0	1.60494	2.31826	-1.68605	1.01692	NA	1.9616	571	-2.65116	No	1.01692	376	-0.177231	No	1.60494	363	-0.945906	No	0.745715	452	-1.93804	No	0.813517	618	-2.15931	No
Q8N5K1	CISD2	CDGSH iron-sulfur domain-containing protein 2 (Endoplasmic reticulum intermembrane small protein) (MitoNEET-related 1 protein) (Miner1) (Nutrient-deprivation autophagy factor-1) (NAF-1)	RNA GO-term & MitoCarta2.0	rest	7.6542	0	1232	0	3.7813	0.126252	-0.00626661	4.13609	NA	1.95378	572	-2.65116	No	4.13609	293	0.552121	No	3.7813	202	2.40773	No	1.30043	434	-1.93804	No	2.00934	590	-2.15931	No
Q9NVI7	ATAD3A	ATPase family AAA domain-containing protein 3A	MitoCarta2.0	rest	19.9009	0	1414	0	4.76634	-0.995494	-0.0939402	NA	NA	1.88542	573	-2.65116	No	NA	1509	-5.30193	No	4.76634	195	2.40773	No	1.22563	437	-1.93804	No	1.22563	607	-2.15931	No
Q96HJ9	C7orf55	UPF0562 protein C7orf55	MitoCarta2.0	rest	16.9759	0	241	0	NA	1.86758	0.126198	NA	NA	1.86758	574	-2.65116	No	NA	1510	-5.30193	No	NA	1030	-5.72155	No	0.996889	441	-1.93804	No	0.996889	610	-2.15931	No
P53701	HCCS	Cytochrome c-type heme lyase (CCHL) (EC 4.4.1.17) (Holocytochrome c-type synthase)	MitoCarta2.0	rest	24.0815	0	668	0	NA	1.78925	0.0510962	NA	NA	1.78925	575	-2.65116	No	NA	1511	-5.30193	No	NA	1031	-5.72155	No	0.920172	442	-1.93804	No	0.920172	612	-2.15931	No
P30084	ECHS1	Enoyl-CoA hydratase, mitochondrial (EC 4.2.1.17) (Enoyl-CoA hydratase 1) (Short-chain enoyl-CoA hydratase) (SCEH)	MitoCarta2.0	rest	33.7065	0	227	0	4.18214	-0.644283	0.64682	NA	NA	1.76893	576	-2.65116	No	NA	1512	-5.30193	No	4.18214	199	2.40773	No	1.39489	433	-1.93804	No	1.39489	604	-2.15931	No
O14949	UQCRQ	Cytochrome b-c1 complex subunit 8 (Complex III subunit 8) (Complex III subunit VIII) (Ubiquinol-cytochrome c reductase complex 9.5 kDa protein) (Ubiquinol-cytochrome c reductase complex ubiquinone-binding protein QP-C)	MitoCarta2.0	negative	39.3103	0	116	0	2.4457	1.06249	1.11096	NA	NA	1.7541	577	-2.65116	No	NA	1513	-5.30193	No	2.4457	356	-0.945906	No	1.53972	430	-1.93804	No	1.53972	598	-2.15931	No
Q96B49	TOMM6	Mitochondrial import receptor subunit TOM6 homolog (Overexpressed breast tumor protein) (Translocase of outer membrane 6 kDa subunit homolog)	MitoCarta2.0	rest	12.7538	0	1020	0	NA	1.71374	-0.680174	NA	NA	1.71374	578	-2.65116	No	NA	1514	-5.30193	No	NA	1032	-5.72155	No	0.516782	463	-1.93804	No	0.516782	635	-2.15931	No
O94826	TOMM70	Mitochondrial import receptor subunit TOM70 (Mitochondrial precursor proteins import receptor) (Translocase of outer membrane 70 kDa subunit) (Translocase of outer mitochondrial membrane protein 70)	MitoCarta2.0	rest	12.3028	0	471	0	4.7938	-1.43313	0.052472	NA	NA	1.68034	579	-2.65116	No	NA	1515	-5.30193	No	4.7938	194	2.40773	Yes	1.13771	438	-1.93804	No	1.13771	608	-2.15931	No
Q96EY1	DNAJA3	DnaJ homolog subfamily A member 3, mitochondrial (DnaJ protein Tid-1) (hTid-1) (Hepatocellular carcinoma-associated antigen 57) (Tumorous imaginal discs protein Tid56 homolog)	MitoCarta2.0	rest	22.3735	0	100	0	2.87753	0.393925	2.74522	NA	NA	1.63573	580	-2.65116	No	NA	1516	-5.30193	No	2.87753	348	-0.945906	No	2.00556	424	-1.93804	No	2.00556	591	-2.15931	No
O95563	MPC2	Mitochondrial pyruvate carrier 2 (Brain protein 44)	MitoCarta2.0	rest	37.3563	0	319	0	NA	1.62394	0.189371	NA	NA	1.62394	581	-2.65116	No	NA	1517	-5.30193	No	NA	1033	-5.72155	No	0.906654	443	-1.93804	No	0.906654	613	-2.15931	No
P11310	ACADM	Medium-chain specific acyl-CoA dehydrogenase, mitochondrial (MCAD) (EC 1.3.8.7)	MitoCarta2.0	rest	30.6075	0	930	0	2.79794	0.439316	0.984956	NA	NA	1.61863	582	-2.65116	No	NA	1518	-5.30193	No	2.79794	351	-0.945906	No	1.4074	432	-1.93804	No	1.4074	603	-2.15931	No
P61604	HSPE1	10 kDa heat shock protein, mitochondrial (Hsp10) (10 kDa chaperonin) (Chaperonin 10) (CPN10) (Early-pregnancy factor) (EPF)	RNA GO-term & MitoCarta2.0	rest	17.479	0	17	0	4.99438	-2.01156	0.123127	3.04081	NA	1.49141	583	-2.65116	No	3.04081	354	-0.177231	No	4.99438	193	2.40773	No	1.03531	439	-1.93804	No	1.53669	599	-2.15931	No
Q9Y4W6	AFG3L2	AFG3-like protein 2 (EC 3.4.24.-) (Paraplegin-like protein)	MitoCarta2.0	rest	33.6065	0	586	0	2.58657	0.229147	-0.230816	NA	NA	1.40786	584	-2.65116	No	NA	1519	-5.30193	No	2.58657	355	-0.945906	No	0.861634	448	-1.93804	No	0.861634	617	-2.15931	No
P18859	ATP5J	ATP synthase-coupling factor 6, mitochondrial (ATPase subunit F6)	MitoCarta2.0	rest	31.6796	0	174	0	3.08698	-0.455016	0.0247997	NA	NA	1.31598	585	-2.65116	No	NA	1520	-5.30193	No	3.08698	345	-0.945906	No	0.885587	444	-1.93804	No	0.885587	614	-2.15931	No
P48047	ATP5O	ATP synthase subunit O, mitochondrial (Oligomycin sensitivity conferral protein) (OSCP)	MitoCarta2.0	rest	34	0	30	0	3.01114	-0.404119	0.449056	NA	NA	1.30351	586	-2.65116	No	NA	1521	-5.30193	No	3.01114	346	-0.945906	No	1.01869	440	-1.93804	No	1.01869	609	-2.15931	No
O75306	NDUFS2	NADH dehydrogenase [ubiquinone] iron-sulfur protein 2, mitochondrial (EC 1.6.5.3) (EC 1.6.99.3) (Complex I-49kD) (CI-49kD) (NADH-ubiquinone oxidoreductase 49 kDa subunit)	MitoCarta2.0	negative	30.334	0	166	0	NA	1.24148	0.217006	NA	NA	1.24148	587	-2.65116	No	NA	1522	-5.30193	No	NA	1034	-5.72155	No	0.729245	454	-1.93804	No	0.729245	623	-2.15931	No
P22695	UQCRC2	Cytochrome b-c1 complex subunit 2, mitochondrial (Complex III subunit 2) (Core protein II) (Ubiquinol-cytochrome-c reductase complex core protein 2)	MitoCarta2.0	negative	40.5677	0	71	0	NA	1.22213	2.03294	NA	NA	1.22213	588	-2.65116	No	NA	1523	-5.30193	No	NA	1035	-5.72155	No	1.62754	429	-1.93804	No	1.62754	597	-2.15931	No
P60174	TPI1	Triosephosphate isomerase (TIM) (EC 5.3.1.1) (Triose-phosphate isomerase)	MitoCarta2.0	rest	5.5357	0	363	0	NA	1.16657	-1.07719	-0.321473	NA	1.16657	589	-2.65116	No	-0.321473	383	-0.177231	No	NA	1025	-5.72155	No	0.0446902	492	-1.93804	No	-0.0773641	670	-2.15931	No
O00483	NDUFA4	Cytochrome c oxidase subunit NDUFA4 (Complex I-MLRQ) (CI-MLRQ) (NADH-ubiquinone oxidoreductase MLRQ subunit)	MitoCarta2.0	negative	16.014	0	290	0	0.853095	1.32685	0.0950059	NA	NA	1.08997	590	-2.65116	No	NA	1524	-5.30193	No	0.853095	368	-0.945906	No	0.758316	450	-1.93804	No	0.758316	620	-2.15931	No
P60602	ROMO1	Reactive oxygen species modulator 1 (ROS modulator 1) (Epididymis tissue protein Li 175) (Glyrichin) (Mitochondrial targeting GxxxG motif protein) (MTGM) (Protein MGR2 homolog)	MitoCarta2.0	rest	14.6285	0	242	0	NA	1.07717	-0.396104	NA	NA	1.07717	591	-2.65116	No	NA	1525	-5.30193	No	NA	1036	-5.72155	No	0.340534	476	-1.93804	No	0.340534	649	-2.15931	No
P31930	UQCRC1	Cytochrome b-c1 complex subunit 1, mitochondrial (Complex III subunit 1) (Core protein I) (Ubiquinol-cytochrome-c reductase complex core protein 1)	MitoCarta2.0	negative	42.9037	0	101	0	3.80496	-1.66889	-0.0457985	NA	NA	1.06803	592	-2.65116	No	NA	1526	-5.30193	No	3.80496	201	2.40773	No	0.696757	457	-1.93804	No	0.696757	627	-2.15931	No
Q8WW59	SPRYD4	SPRY domain-containing protein 4	MitoCarta2.0	rest	20.623	0	627	0	NA	1.04342	0.166628	NA	NA	1.04342	593	-2.65116	No	NA	1527	-5.30193	No	NA	1037	-5.72155	No	0.605023	460	-1.93804	No	0.605023	631	-2.15931	No
P21796	VDAC1	Voltage-dependent anion-selective channel protein 1 (VDAC-1) (hVDAC1) (Outer mitochondrial membrane protein porin 1) (Plasmalemmal porin) (Porin 31HL) (Porin 31HM)	MitoCarta2.0	rest	28.175	0	726	0	4.29309	-2.25028	0.204898	NA	NA	1.02141	594	-2.65116	No	NA	1528	-5.30193	No	4.29309	198	2.40773	No	0.749237	451	-1.93804	No	0.749237	621	-2.15931	No
P30041	PRDX6	Peroxiredoxin-6 (EC 1.11.1.15) (1-Cys peroxiredoxin) (1-Cys PRX) (24 kDa protein) (Acidic calcium-independent phospholipase A2) (aiPLA2) (EC 3.1.1.-) (Antioxidant protein 2) (Liver 2D page spot 40) (Non-selenium glutathione peroxidase) (NSGPx) (EC 1.11.1.9) (Red blood cells page spot 12)	MitoCarta2.0	rest	9.1304	0	995	0	NA	0.973267	0.323608	0.815639	NA	0.973267	595	-2.65116	No	0.815639	379	-0.177231	No	NA	1023	-5.72155	No	0.648438	458	-1.93804	No	0.704171	626	-2.15931	No
Q9P032	NDUFAF4	NADH dehydrogenase [ubiquinone] 1 alpha subcomplex assembly factor 4 (Hormone-regulated proliferation-associated protein of 20 kDa)	MitoCarta2.0	rest	27.0562	0	398	0	2.63989	-0.69391	0.449761	NA	NA	0.972989	596	-2.65116	No	NA	1529	-5.30193	No	2.63989	354	-0.945906	No	0.79858	449	-1.93804	No	0.79858	619	-2.15931	No
Q5TGZ0	MINOS1	MICOS complex subunit MIC10 (Mitochondrial inner membrane organizing system protein 1)	MitoCarta2.0	rest	28.1846	0	53	0	NA	0.89688	0.0215599	NA	NA	0.89688	597	-2.65116	No	NA	1530	-5.30193	No	NA	1038	-5.72155	No	0.45922	468	-1.93804	No	0.45922	640	-2.15931	No
Q9P0U1	TOMM7	Mitochondrial import receptor subunit TOM7 homolog (Translocase of outer membrane 7 kDa subunit homolog)	MitoCarta2.0	rest	26.0896	0	1201	0	NA	0.856553	6.06821	NA	NA	0.856553	598	-2.65116	No	NA	1531	-5.30193	No	NA	1039	-5.72155	No	3.46238	396	-1.93804	No	3.46238	561	-2.15931	No
P11177	PDHB	Pyruvate dehydrogenase E1 component subunit beta, mitochondrial (PDHE1-B) (EC 1.2.4.1)	MitoCarta2.0	negative	40.5677	0	136	0	2.79975	-1.16903	0.585819	NA	NA	0.815357	599	-2.65116	No	NA	1532	-5.30193	No	2.79975	350	-0.945906	No	0.738844	453	-1.93804	No	0.738844	622	-2.15931	No
Q96BP2	CHCHD1	Coiled-coil-helix-coiled-coil-helix domain-containing protein 1 (28S ribosomal protein S37, mitochondrial) (MRP-S37) (Nuclear protein C2360)	RNA GO-term & MitoCarta2.0	rest	17.6292	0	14	0	NA	0.777629	0.949332	NA	3.86827	0.777629	600	-2.65116	No	3.86827	295	0.552121	No	NA	1013	-5.72155	No	0.86348	447	-1.93804	No	1.86508	593	-2.15931	No
Q9UDX5	MTFP1	Mitochondrial fission process protein 1 (Mitochondrial 18 kDa protein) (MTP18)	MitoCarta2.0	rest	8.2655	0	283	0	NA	0.743822	-0.34901	NA	NA	0.743822	601	-2.65116	No	NA	1533	-5.30193	No	NA	1040	-5.72155	No	0.197406	484	-1.93804	No	0.197406	659	-2.15931	No
Q96A26	FAM162A	Protein FAM162A (E2-induced gene 5 protein) (Growth and transformation-dependent protein) (HGTD-P)	MitoCarta2.0	rest	12.731	0	278	0	NA	0.707651	0.23993	NA	NA	0.707651	602	-2.65116	No	NA	1534	-5.30193	No	NA	1041	-5.72155	No	0.473791	466	-1.93804	No	0.473791	638	-2.15931	No
Q16698	DECR1	2,4-dienoyl-CoA reductase, mitochondrial (EC 1.3.1.34) (2,4-dienoyl-CoA reductase [NADPH]) (4-enoyl-CoA reductase [NADPH]) (Short chain dehydrogenase/reductase family 18C member 1)	MitoCarta2.0	rest	20.6061	0	438	0	2.3241	-0.910585	1.23595	NA	NA	0.706757	603	-2.65116	No	NA	1535	-5.30193	No	2.3241	357	-0.945906	No	0.883156	446	-1.93804	No	0.883156	616	-2.15931	No
Q9BRQ6	CHCHD6	MICOS complex subunit MIC25 (Coiled-coil-helix cristae morphology protein 1) (Coiled-coil-helix-coiled-coil-helix domain-containing protein 6)	MitoCarta2.0	rest	5.553	0	1174	0	NA	0.69713	-2.39855	NA	NA	0.69713	604	-2.65116	No	NA	1536	-5.30193	No	NA	1042	-5.72155	No	-0.850708	552	-1.93804	No	-0.850708	722	-2.15931	No
O00217	NDUFS8	NADH dehydrogenase [ubiquinone] iron-sulfur protein 8, mitochondrial (EC 1.6.5.3) (EC 1.6.99.3) (Complex I-23kD) (CI-23kD) (NADH-ubiquinone oxidoreductase 23 kDa subunit) (TYKY subunit)	MitoCarta2.0	negative	30.6672	0	110	0	NA	0.696942	0.728981	NA	NA	0.696942	605	-2.65116	No	NA	1537	-5.30193	No	NA	1043	-5.72155	No	0.712962	456	-1.93804	No	0.712962	625	-2.15931	No
P10515	DLAT	Dihydrolipoyllysine-residue acetyltransferase component of pyruvate dehydrogenase complex, mitochondrial (EC 2.3.1.12) (70 kDa mitochondrial autoantigen of primary biliary cirrhosis) (PBC) (Dihydrolipoamide acetyltransferase component of pyruvate dehydrogenase complex) (M2 antigen complex 70 kDa subunit) (Pyruvate dehydrogenase complex component E2) (PDC-E2) (PDCE2)	MitoCarta2.0	negative	37.7551	0	322	0	2.86307	-1.69727	1.48761	NA	NA	0.582904	606	-2.65116	No	NA	1538	-5.30193	No	2.86307	349	-0.945906	No	0.884474	445	-1.93804	No	0.884474	615	-2.15931	No
P47985	UQCRFS1	Cytochrome b-c1 complex subunit Rieske, mitochondrial (EC 1.10.2.2) (Complex III subunit 5) (Cytochrome b-c1 complex subunit 5) (Rieske iron-sulfur protein) (RISP) (Ubiquinol-cytochrome c reductase iron-sulfur subunit) [Cleaved into: Cytochrome b-c1 complex subunit 11 (Complex III subunit IX) (Ubiquinol-cytochrome c reductase 8 kDa protein)]	MitoCarta2.0	negative	40.7667	0	40	0	3.32003	-2.17086	-0.0689078	NA	NA	0.574582	607	-2.65116	No	NA	1539	-5.30193	No	3.32003	343	-0.945906	No	0.360086	472	-1.93804	No	0.360086	645	-2.15931	No
O43920	NDUFS5	NADH dehydrogenase [ubiquinone] iron-sulfur protein 5 (Complex I-15 kDa) (CI-15 kDa) (NADH-ubiquinone oxidoreductase 15 kDa subunit)	MitoCarta2.0	negative	25.0273	0	273	0	NA	0.574464	0.236128	NA	NA	0.574464	608	-2.65116	No	NA	1540	-5.30193	No	NA	1044	-5.72155	No	0.405296	469	-1.93804	No	0.405296	641	-2.15931	No
P14406	COX7A2	Cytochrome c oxidase subunit 7A2, mitochondrial (Cytochrome c oxidase subunit VIIa-liver/heart) (Cytochrome c oxidase subunit VIIa-L) (Cytochrome c oxidase subunit VIIaL)	MitoCarta2.0	rest	24.0965	0	508	0	NA	0.518724	-0.451774	NA	NA	0.518724	609	-2.65116	No	NA	1541	-5.30193	No	NA	1045	-5.72155	No	0.0334751	493	-1.93804	No	0.0334751	667	-2.15931	No
O14561	NDUFAB1	Acyl carrier protein, mitochondrial (ACP) (CI-SDAP) (NADH-ubiquinone oxidoreductase 9.6 kDa subunit)	MitoCarta2.0	negative	18.5522	0	6	0	NA	0.49457	0.189688	NA	NA	0.49457	610	-2.65116	No	NA	1542	-5.30193	No	NA	1046	-5.72155	No	0.342129	474	-1.93804	No	0.342129	647	-2.15931	No
O14548	COX7A2L	Cytochrome c oxidase subunit 7A-related protein, mitochondrial (COX7a-related protein) (Cytochrome c oxidase subunit VIIa-related protein) (EB1)	MitoCarta2.0	negative	7.1222	0	695	0	NA	0.460641	NA	NA	NA	0.460641	611	-2.65116	No	NA	1543	-5.30193	No	NA	1047	-5.72155	No	0.460641	467	-1.93804	No	0.460641	639	-2.15931	No
P82909	MRPS36	28S ribosomal protein S36, mitochondrial (MRP-S36) (S36mt)	MitoCarta2.0	rest	6.0327	0	206	0	NA	0.456977	-0.0171937	NA	NA	0.456977	612	-2.65116	No	NA	1544	-5.30193	No	NA	1048	-5.72155	No	0.219892	483	-1.93804	No	0.219892	656	-2.15931	No
O75880	SCO1	Protein SCO1 homolog, mitochondrial	MitoCarta2.0	rest	19.7152	0	1483	0	1.77827	-0.900866	0.147412	NA	NA	0.438701	613	-2.65116	No	NA	1545	-5.30193	No	1.77827	361	-0.945906	No	0.341605	475	-1.93804	No	0.341605	648	-2.15931	No
Q8N183	NDUFAF2	Mimitin, mitochondrial (B17.2-like) (B17.2L) (Myc-induced mitochondrial protein) (MMTN) (NADH dehydrogenase [ubiquinone] 1 alpha subcomplex assembly factor 2) (NDUFA12-like protein)	MitoCarta2.0	rest	10.2921	0	92	0	2.68581	-1.85922	-0.119649	NA	NA	0.413295	614	-2.65116	No	NA	1546	-5.30193	No	2.68581	353	-0.945906	No	0.235647	482	-1.93804	No	0.235647	655	-2.15931	No
Q9BV79	MECR	Trans-2-enoyl-CoA reductase, mitochondrial (EC 1.3.1.38) (Nuclear receptor-binding factor 1) (HsNrbf-1) (NRBF-1)	MitoCarta2.0	rest	27.6896	0	1119	0	0.400498	NA	NA	NA	NA	0.400498	615	-2.65116	No	NA	1547	-5.30193	No	0.400498	373	-0.945906	No	0.400498	470	-1.93804	No	0.400498	642	-2.15931	No
P36542	ATP5C1	ATP synthase subunit gamma, mitochondrial (F-ATPase gamma subunit)	RNA GO-term & MitoCarta2.0	rest	27.2465	0	13	0	4.6322	-3.87933	0.0999473	4.11588	NA	0.376434	616	-2.65116	No	4.11588	294	0.552121	No	4.6322	197	2.40773	No	0.284272	478	-1.93804	No	1.24217	606	-2.15931	No
P05141	SLC25A5	ADP/ATP translocase 2 (ADP,ATP carrier protein 2) (ADP,ATP carrier protein, fibroblast isoform) (Adenine nucleotide translocator 2) (ANT 2) (Solute carrier family 25 member 5) [Cleaved into: ADP/ATP translocase 2, N-terminally processed]	RNA GO-term & MitoCarta2.0	rest	22.6723	0	51	0	1.42599	-0.676857	0.766993	4.16926	NA	0.374568	617	-2.65116	No	4.16926	292	0.552121	No	1.42599	365	-0.945906	No	0.505376	464	-1.93804	No	1.42135	602	-2.15931	No
Q9H7Z7	PTGES2	Prostaglandin E synthase 2 (Membrane-associated prostaglandin E synthase-2) (mPGE synthase-2) (Microsomal prostaglandin E synthase 2) (mPGES-2) (Prostaglandin-H(2) E-isomerase) (EC 5.3.99.3) [Cleaved into: Prostaglandin E synthase 2 truncated form]	MitoCarta2.0	rest	19.8663	0	1493	0	NA	0.362975	1.08892	NA	NA	0.362975	618	-2.65116	No	NA	1548	-5.30193	No	NA	1049	-5.72155	No	0.72595	455	-1.93804	No	0.72595	624	-2.15931	No
P62072	TIMM10	Mitochondrial import inner membrane translocase subunit Tim10	MitoCarta2.0	rest	34.3966	0	267	0	NA	0.358302	0.899756	NA	NA	0.358302	619	-2.65116	No	NA	1549	-5.30193	No	NA	1050	-5.72155	No	0.629029	459	-1.93804	No	0.629029	629	-2.15931	No
O95182	NDUFA7	NADH dehydrogenase [ubiquinone] 1 alpha subcomplex subunit 7 (Complex I-B14.5a) (CI-B14.5a) (NADH-ubiquinone oxidoreductase subunit B14.5a)	MitoCarta2.0	negative	23.6535	0	240	0	NA	0.336755	0.367768	NA	NA	0.336755	620	-2.65116	No	NA	1550	-5.30193	No	NA	1051	-5.72155	No	0.352261	473	-1.93804	No	0.352261	646	-2.15931	No
O95139	NDUFB6	NADH dehydrogenase [ubiquinone] 1 beta subcomplex subunit 6 (Complex I-B17) (CI-B17) (NADH-ubiquinone oxidoreductase B17 subunit)	MitoCarta2.0	negative	26.2914	0	27	0	NA	0.327605	0.213948	NA	NA	0.327605	621	-2.65116	No	NA	1551	-5.30193	No	NA	1052	-5.72155	No	0.270777	480	-1.93804	No	0.270777	653	-2.15931	No
Q9NYJ1	COA4	Cytochrome c oxidase assembly factor 4 homolog, mitochondrial (Coiled-coil-helix-coiled-coil-helix domain-containing protein 8) (E2-induced gene 2 protein)	MitoCarta2.0	rest	8.2222	0	1448	0	NA	0.311784	-1.14595	NA	NA	0.311784	622	-2.65116	No	NA	1552	-5.30193	No	NA	1053	-5.72155	No	-0.417083	518	-1.93804	No	-0.417083	692	-2.15931	No
O95178	NDUFB2	NADH dehydrogenase [ubiquinone] 1 beta subcomplex subunit 2, mitochondrial (Complex I-AGGG) (CI-AGGG) (NADH-ubiquinone oxidoreductase AGGG subunit)	MitoCarta2.0	negative	22.2978	0	108	0	NA	0.278666	0.835998	NA	NA	0.278666	623	-2.65116	No	NA	1553	-5.30193	No	NA	1054	-5.72155	No	0.557332	462	-1.93804	No	0.557332	634	-2.15931	No
P09622	DLD	Dihydrolipoyl dehydrogenase, mitochondrial (EC 1.8.1.4) (Dihydrolipoamide dehydrogenase) (Glycine cleavage system L protein)	MitoCarta2.0	negative	31.2307	0	196	0	3.36976	-2.84052	-0.129952	NA	NA	0.264623	624	-2.65116	No	NA	1554	-5.30193	No	3.36976	342	-0.945906	No	0.133098	487	-1.93804	No	0.133098	662	-2.15931	No
Q9NX63	CHCHD3	MICOS complex subunit MIC19 (Coiled-coil-helix-coiled-coil-helix domain-containing protein 3)	MitoCarta2.0	rest	22.0697	0	93	0	2.8913	-2.39218	-0.11773	NA	NA	0.249562	625	-2.65116	No	NA	1555	-5.30193	No	2.8913	347	-0.945906	No	0.127131	488	-1.93804	No	0.127131	663	-2.15931	No
Q16836	HADH	Hydroxyacyl-coenzyme A dehydrogenase, mitochondrial (HCDH) (EC 1.1.1.35) (Medium and short-chain L-3-hydroxyacyl-coenzyme A dehydrogenase) (Short-chain 3-hydroxyacyl-CoA dehydrogenase)	MitoCarta2.0	rest	28.0734	0	342	0	1.16681	-0.669489	-1.6961	NA	NA	0.248659	626	-2.65116	No	NA	1556	-5.30193	No	1.16681	366	-0.945906	No	-0.399593	514	-1.93804	No	-0.399593	689	-2.15931	No
P28838	LAP3	Cytosol aminopeptidase (EC 3.4.11.1) (Leucine aminopeptidase 3) (LAP-3) (Leucyl aminopeptidase) (Peptidase S) (Proline aminopeptidase) (EC 3.4.11.5) (Prolyl aminopeptidase)	MitoCarta2.0	rest	15.0096	0	1160	0	1.46765	-1.08192	1.35851	NA	NA	0.192865	627	-2.65116	No	NA	1557	-5.30193	No	1.46765	364	-0.945906	No	0.581413	461	-1.93804	No	0.581413	632	-2.15931	No
Q9NVH1	DNAJC11	DnaJ homolog subfamily C member 11	MitoCarta2.0	rest	20.0999	0	805	0	1.96419	-1.70882	-0.798558	NA	NA	0.127681	628	-2.65116	No	NA	1558	-5.30193	No	1.96419	358	-0.945906	No	-0.181066	503	-1.93804	No	-0.181066	677	-2.15931	No
P08559	PDHA1	Pyruvate dehydrogenase E1 component subunit alpha, somatic form, mitochondrial (EC 1.2.4.1) (PDHE1-A type I)	MitoCarta2.0	negative	42.5705	0	370	0	2.76348	-2.53695	-1.00918	NA	NA	0.113264	629	-2.65116	No	NA	1559	-5.30193	No	2.76348	352	-0.945906	No	-0.260884	507	-1.93804	No	-0.260884	682	-2.15931	No
O43181	NDUFS4	NADH dehydrogenase [ubiquinone] iron-sulfur protein 4, mitochondrial (Complex I-18 kDa) (CI-18 kDa) (Complex I-AQDQ) (CI-AQDQ) (NADH-ubiquinone oxidoreductase 18 kDa subunit)	MitoCarta2.0	negative	27.8713	0	287	0	NA	0.0513576	-1.16184	NA	NA	0.0513576	630	-2.65116	No	NA	1560	-5.30193	No	NA	1055	-5.72155	No	-0.555243	526	-1.93804	No	-0.555243	699	-2.15931	No
P30044	PRDX5	Peroxiredoxin-5, mitochondrial (EC 1.11.1.15) (Alu corepressor 1) (Antioxidant enzyme B166) (AOEB166) (Liver tissue 2D-page spot 71B) (PLP) (Peroxiredoxin V) (Prx-V) (Peroxisomal antioxidant enzyme) (TPx type VI) (Thioredoxin peroxidase PMP20) (Thioredoxin reductase)	MitoCarta2.0	rest	14.4942	0	716	0	NA	0.0228928	0.953421	NA	NA	0.0228928	631	-2.65116	No	NA	1561	-5.30193	No	NA	1056	-5.72155	No	0.488157	465	-1.93804	No	0.488157	636	-2.15931	No
Q9Y5U8	MPC1	Mitochondrial pyruvate carrier 1 (Brain protein 44-like protein)	MitoCarta2.0	rest	17.5999	0	971	0	NA	-0.00318177	-1.56353	NA	NA	-0.00318177	632	-2.65116	No	NA	1562	-5.30193	No	NA	1057	-5.72155	No	-0.783357	545	-1.93804	No	-0.783357	716	-2.15931	No
P54819	AK2	Adenylate kinase 2, mitochondrial (AK 2) (EC 2.7.4.3) (ATP-AMP transphosphorylase 2) (ATP:AMP phosphotransferase) (Adenylate monophosphate kinase) [Cleaved into: Adenylate kinase 2, mitochondrial, N-terminally processed]	MitoCarta2.0	rest	17.2313	0	409	0	1.871	-1.87932	0.0143057	0.845643	NA	-0.00416158	633	-2.65116	No	0.845643	378	-0.177231	No	1.871	360	-0.945906	No	0.00199417	494	-1.93804	No	0.212906	657	-2.15931	No
Q9NPJ3	ACOT13	Acyl-coenzyme A thioesterase 13 (Acyl-CoA thioesterase 13) (EC 3.1.2.-) (Thioesterase superfamily member 2) [Cleaved into: Acyl-coenzyme A thioesterase 13, N-terminally processed]	MitoCarta2.0	rest	18.1718	0	375	0	NA	-0.0396085	-1.69887	NA	NA	-0.0396085	634	-2.65116	No	NA	1563	-5.30193	No	NA	1058	-5.72155	No	-0.869238	554	-1.93804	No	-0.869238	724	-2.15931	No
O95168	NDUFB4	NADH dehydrogenase [ubiquinone] 1 beta subcomplex subunit 4 (Complex I-B15) (CI-B15) (NADH-ubiquinone oxidoreductase B15 subunit)	MitoCarta2.0	negative	10.644	0	157	0	NA	-0.051939	0.366811	NA	NA	-0.051939	635	-2.65116	No	NA	1564	-5.30193	No	NA	1059	-5.72155	No	0.157436	486	-1.93804	No	0.157436	661	-2.15931	No
Q3ZCQ8	TIMM50	Mitochondrial import inner membrane translocase subunit TIM50	RNA GO-term & MitoCarta2.0	rest	26.1481	0	205	0	NA	-0.0562933	0.425466	NA	NA	-0.0562933	636	-2.65116	No	NA	1565	-5.30193	No	NA	1060	-5.72155	No	0.184586	485	-1.93804	No	0.184586	660	-2.15931	No
Q9Y6M9	NDUFB9	NADH dehydrogenase [ubiquinone] 1 beta subcomplex subunit 9 (Complex I-B22) (CI-B22) (LYR motif-containing protein 3) (NADH-ubiquinone oxidoreductase B22 subunit)	MitoCarta2.0	negative	28.397	0	61	0	NA	-0.136262	0.738451	NA	NA	-0.136262	637	-2.65116	No	NA	1566	-5.30193	No	NA	1061	-5.72155	No	0.301095	477	-1.93804	No	0.301095	651	-2.15931	No
Q13011	ECH1	Delta(3,5)-Delta(2,4)-dienoyl-CoA isomerase, mitochondrial (EC 5.3.3.-)	MitoCarta2.0	rest	25.9632	0	571	0	NA	-0.145722	NA	NA	NA	-0.145722	638	-2.65116	No	NA	1567	-5.30193	No	NA	1062	-5.72155	No	-0.145722	500	-1.93804	No	-0.145722	674	-2.15931	No
Q8WWC4	C2orf47	m-AAA protease-interacting protein 1, mitochondrial	MitoCarta2.0	rest	14.4625	0	143	0	NA	-0.17794	0.0457401	NA	NA	-0.17794	639	-2.65116	No	NA	1568	-5.30193	No	NA	1063	-5.72155	No	-0.0661	496	-1.93804	No	-0.0661	669	-2.15931	No
Q9NPL8	TIMMDC1	Complex I assembly factor TIMMDC1, mitochondrial (Protein M5-14) (Translocase of inner mitochondrial membrane domain-containing protein 1) (TIMM domain containing-protein 1)	MitoCarta2.0	rest	9.7131	0	1356	0	NA	-0.211415	NA	NA	NA	-0.211415	640	-2.65116	No	NA	1569	-5.30193	No	NA	1064	-5.72155	No	-0.211415	505	-1.93804	No	-0.211415	680	-2.15931	No
Q16718	NDUFA5	NADH dehydrogenase [ubiquinone] 1 alpha subcomplex subunit 5 (Complex I subunit B13) (Complex I-13kD-B) (CI-13kD-B) (NADH-ubiquinone oxidoreductase 13 kDa-B subunit)	MitoCarta2.0	negative	26.2914	0	1460	0	NA	-0.218579	-0.401863	NA	NA	-0.218579	641	-2.65116	No	NA	1570	-5.30193	No	NA	1065	-5.72155	No	-0.310221	513	-1.93804	No	-0.310221	688	-2.15931	No
Q99757	TXN2	Thioredoxin, mitochondrial (MTRX) (Mt-Trx) (Thioredoxin-2)	MitoCarta2.0	rest	28.4589	0	991	0	NA	-0.236196	-4.01205	NA	NA	-0.236196	642	-2.65116	No	NA	1571	-5.30193	No	NA	1066	-5.72155	No	-2.12412	597	-1.93804	No	-2.12412	764	-2.15931	No
P15954	COX7C	Cytochrome c oxidase subunit 7C, mitochondrial (Cytochrome c oxidase polypeptide VIIc)	MitoCarta2.0	negative	22.1144	0	216	0	NA	-0.239991	-6.07612	NA	NA	-0.239991	643	-2.65116	No	NA	1572	-5.30193	No	NA	1067	-5.72155	No	-3.15805	599	-1.93804	No	-3.15805	766	-2.15931	No
Q07021	C1QBP	Complement component 1 Q subcomponent-binding protein, mitochondrial (ASF/SF2-associated protein p32) (Glycoprotein gC1qBP) (C1qBP) (Hyaluronan-binding protein 1) (Mitochondrial matrix protein p32) (gC1q-R protein) (p33)	RNA GO-term & MitoCarta2.0	rest	27.8211	0	48	0	0.626738	-1.13732	0.754782	NA	NA	-0.255291	644	-2.65116	No	NA	1573	-5.30193	No	0.626738	370	-0.945906	No	0.0814	491	-1.93804	No	0.0814	666	-2.15931	No
O75947	ATP5H	ATP synthase subunit d, mitochondrial (ATPase subunit d)	MitoCarta2.0	rest	19.6799	0	44	0	0.898514	-1.42108	0.769385	NA	NA	-0.261284	645	-2.65116	No	NA	1574	-5.30193	No	0.898514	367	-0.945906	No	0.0822724	490	-1.93804	No	0.0822724	665	-2.15931	No
Q8NCW5	NAXE	NAD(P)H-hydrate epimerase (EC 5.1.99.6) (Apolipoprotein A-I-binding protein) (AI-BP) (NAD(P)HX epimerase) (YjeF N-terminal domain-containing protein 1) (YjeF_N1)	MitoCarta2.0	rest	16.0079	0	722	0	NA	-0.266453	NA	NA	NA	-0.266453	646	-2.65116	No	NA	1575	-5.30193	No	NA	1068	-5.72155	No	-0.266453	508	-1.93804	No	-0.266453	683	-2.15931	No
P13804	ETFA	Electron transfer flavoprotein subunit alpha, mitochondrial (Alpha-ETF)	MitoCarta2.0	rest	33.492	0	178	0	0.466247	-1.03108	-0.0903787	NA	NA	-0.282415	647	-2.65116	No	NA	1576	-5.30193	No	0.466247	372	-0.945906	No	-0.218403	506	-1.93804	No	-0.218403	681	-2.15931	No
P12235	SLC25A4	ADP/ATP translocase 1 (ADP,ATP carrier protein 1) (ADP,ATP carrier protein, heart/skeletal muscle isoform T1) (Adenine nucleotide translocator 1) (ANT 1) (Solute carrier family 25 member 4)	MitoCarta2.0	rest	30.384	0	1290	0	NA	-0.283999	0.282928	NA	NA	-0.283999	648	-2.65116	No	NA	1577	-5.30193	No	NA	1069	-5.72155	No	-0.000535442	495	-1.93804	No	-0.000535442	668	-2.15931	No
P31937	HIBADH	3-hydroxyisobutyrate dehydrogenase, mitochondrial (HIBADH) (EC 1.1.1.31)	MitoCarta2.0	rest	24.0796	0	706	0	NA	-0.314796	-0.860504	NA	NA	-0.314796	649	-2.65116	No	NA	1578	-5.30193	No	NA	1070	-5.72155	No	-0.58765	530	-1.93804	No	-0.58765	702	-2.15931	No
P04406	GAPDH	Glyceraldehyde-3-phosphate dehydrogenase (GAPDH) (EC 1.2.1.12) (Peptidyl-cysteine S-nitrosylase GAPDH) (EC 2.6.99.-)	MitoCarta2.0	rest	5.4139	0	296	0	1.92107	-2.5693	-3.53665	0.689076	NA	-0.324118	650	-2.65116	No	0.689076	380	-0.177231	No	1.92107	359	-0.945906	No	-1.39496	586	-1.93804	No	-0.873952	726	-2.15931	No
P28331	NDUFS1	NADH-ubiquinone oxidoreductase 75 kDa subunit, mitochondrial (EC 1.6.5.3) (EC 1.6.99.3) (Complex I-75kD) (CI-75kD)	MitoCarta2.0	negative	36.8031	0	122	0	NA	-0.328801	-0.761298	NA	NA	-0.328801	651	-2.65116	No	NA	1579	-5.30193	No	NA	1071	-5.72155	No	-0.545049	525	-1.93804	No	-0.545049	698	-2.15931	No
P40926	MDH2	Malate dehydrogenase, mitochondrial (EC 1.1.1.37)	RNA GO-term & MitoCarta2.0	rest	38.3734	0	12	0	-0.428144	-0.259068	0.205214	1.97086	3.39189	-0.343606	652	-2.65116	No	2.68138	358	-0.177231	No	-0.428144	374	-0.945906	No	-0.160666	502	-1.93804	No	0.976151	611	-2.15931	No
O60313	OPA1	Dynamin-like 120 kDa protein, mitochondrial (EC 3.6.5.5) (Optic atrophy protein 1) [Cleaved into: Dynamin-like 120 kDa protein, form S1]	MitoCarta2.0	rest	32.228	0	1373	0	1.65641	-2.3495	-0.554384	0.489198	NA	-0.346544	653	-2.65116	No	0.489198	381	-0.177231	No	1.65641	362	-0.945906	No	-0.415824	517	-1.93804	No	-0.189569	678	-2.15931	No
Q9BUR5	APOO	MICOS complex subunit MIC26 (Apolipoprotein O) (MICOS complex subunit MIC23) (Protein FAM121B)	MitoCarta2.0	rest	13.0784	0	120	0	NA	-0.355549	0.170802	NA	NA	-0.355549	654	-2.65116	No	NA	1580	-5.30193	No	NA	1072	-5.72155	No	-0.0923736	497	-1.93804	No	-0.0923736	671	-2.15931	No
Q8N4H5	TOMM5	Mitochondrial import receptor subunit TOM5 homolog	MitoCarta2.0	rest	10.644	0	63	0	NA	-0.396916	0.64964	NA	NA	-0.396916	655	-2.65116	No	NA	1581	-5.30193	No	NA	1073	-5.72155	No	0.126362	489	-1.93804	No	0.126362	664	-2.15931	No
Q9P0P8	C6orf203	Uncharacterized protein C6orf203	MitoCarta2.0	rest	15.423	0	358	0	NA	-0.404783	-2.13444	NA	NA	-0.404783	656	-2.65116	No	NA	1582	-5.30193	No	NA	1074	-5.72155	No	-1.26961	584	-1.93804	No	-1.26961	752	-2.15931	No
P14854	COX6B1	Cytochrome c oxidase subunit 6B1 (Cytochrome c oxidase subunit VIb isoform 1) (COX VIb-1)	MitoCarta2.0	negative	28.175	0	564	0	NA	-0.421562	0.140766	NA	NA	-0.421562	657	-2.65116	No	NA	1583	-5.30193	No	NA	1075	-5.72155	No	-0.140398	499	-1.93804	No	-0.140398	673	-2.15931	No
Q9HBH5	RDH14	Retinol dehydrogenase 14 (EC 1.1.1.-) (Alcohol dehydrogenase PAN2) (Short chain dehydrogenase/reductase family 7C member 4)	MitoCarta2.0	rest	14.212	0	1004	0	NA	-0.441945	0.982297	NA	NA	-0.441945	658	-2.65116	No	NA	1584	-5.30193	No	NA	1076	-5.72155	No	0.270176	481	-1.93804	No	0.270176	654	-2.15931	No
Q9BX68	HINT2	Histidine triad nucleotide-binding protein 2, mitochondrial (HINT-2) (EC 3.-.-.-) (HINT-3) (HIT-17kDa) (PKCI-1-related HIT protein)	MitoCarta2.0	rest	20.727	0	507	0	NA	-0.478436	0.0559203	NA	NA	-0.478436	659	-2.65116	No	NA	1585	-5.30193	No	NA	1077	-5.72155	No	-0.211258	504	-1.93804	No	-0.211258	679	-2.15931	No
P56385	ATP5I	ATP synthase subunit e, mitochondrial (ATPase subunit e) [Cleaved into: ATP synthase subunit e, mitochondrial, N-terminally processed]	MitoCarta2.0	rest	32.2839	0	595	0	NA	-0.511943	0.208613	NA	NA	-0.511943	660	-2.65116	No	NA	1586	-5.30193	No	NA	1078	-5.72155	No	-0.151665	501	-1.93804	No	-0.151665	675	-2.15931	No
P00441	SOD1	Superoxide dismutase [Cu-Zn] (EC 1.15.1.1) (Superoxide dismutase 1) (hSod1)	MitoCarta2.0	rest	5.6562	0	836	0	NA	-0.58817	-1.04546	NA	NA	-0.58817	661	-2.65116	No	NA	1587	-5.30193	No	NA	1079	-5.72155	No	-0.816814	548	-1.93804	No	-0.816814	718	-2.15931	No
P49821	NDUFV1	NADH dehydrogenase [ubiquinone] flavoprotein 1, mitochondrial (EC 1.6.5.3) (EC 1.6.99.3) (Complex I-51kD) (CI-51kD) (NADH dehydrogenase flavoprotein 1) (NADH-ubiquinone oxidoreductase 51 kDa subunit)	MitoCarta2.0	negative	30.334	0	258	0	NA	-0.591052	1.14173	NA	NA	-0.591052	662	-2.65116	No	NA	1588	-5.30193	No	NA	1080	-5.72155	No	0.275339	479	-1.93804	No	0.275339	652	-2.15931	No
P14927	UQCRB	Cytochrome b-c1 complex subunit 7 (Complex III subunit 7) (Complex III subunit VII) (QP-C) (Ubiquinol-cytochrome c reductase complex 14 kDa protein)	MitoCarta2.0	negative	19.6799	0	717	0	NA	-0.599817	0.0566669	NA	NA	-0.599817	663	-2.65116	No	NA	1589	-5.30193	No	NA	1081	-5.72155	No	-0.271575	510	-1.93804	No	-0.271575	685	-2.15931	No
P56134	ATP5J2	ATP synthase subunit f, mitochondrial	MitoCarta2.0	rest	13.2425	0	165	0	-2.50887	1.29572	-0.167928	NA	NA	-0.606578	664	-2.65116	No	NA	1590	-5.30193	No	-2.50887	377	-0.945906	No	-0.460362	521	-1.93804	No	-0.460362	694	-2.15931	No
Q9BWH2	FUNDC2	FUN14 domain-containing protein 2 (Cervical cancer proto-oncogene 3 protein) (HCC-3) (Hepatitis C virus core-binding protein 6)	MitoCarta2.0	rest	13.7634	0	1195	0	NA	-0.644854	-0.181244	NA	NA	-0.644854	665	-2.65116	No	NA	1591	-5.30193	No	NA	1082	-5.72155	No	-0.413049	516	-1.93804	No	-0.413049	691	-2.15931	No
Q9H061	TMEM126A	Transmembrane protein 126A	MitoCarta2.0	rest	24.0965	0	130	0	NA	-0.687773	0.145665	NA	NA	-0.687773	666	-2.65116	No	NA	1592	-5.30193	No	NA	1083	-5.72155	No	-0.271054	509	-1.93804	No	-0.271054	684	-2.15931	No
Q13505	MTX1	Metaxin-1 (Mitochondrial outer membrane import complex protein 1)	MitoCarta2.0	rest	23.6637	0	567	0	NA	-0.751687	-0.176388	NA	NA	-0.751687	667	-2.65116	No	NA	1593	-5.30193	No	NA	1084	-5.72155	No	-0.464037	522	-1.93804	No	-0.464037	695	-2.15931	No
P07954	FH	Fumarate hydratase, mitochondrial (Fumarase) (EC 4.2.1.2)	MitoCarta2.0	negative	35.7616	0	43	0	NA	-0.787941	3.31125	NA	NA	-0.787941	668	-2.65116	No	NA	1594	-5.30193	No	NA	1085	-5.72155	No	1.26165	436	-1.93804	No	1.26165	605	-2.15931	No
P10109	FDX1	Adrenodoxin, mitochondrial (Adrenal ferredoxin) (Ferredoxin-1) (Hepatoredoxin)	MitoCarta2.0	rest	26.2764	0	594	0	NA	-0.822597	NA	NA	NA	-0.822597	669	-2.65116	No	NA	1595	-5.30193	No	NA	1086	-5.72155	No	-0.822597	549	-1.93804	No	-0.822597	719	-2.15931	No
P51659	HSD17B4	Peroxisomal multifunctional enzyme type 2 (MFE-2) (17-beta-hydroxysteroid dehydrogenase 4) (17-beta-HSD 4) (D-bifunctional protein) (DBP) (Multifunctional protein 2) (MPF-2) (Short chain dehydrogenase/reductase family 8C member 1) [Cleaved into: (3R)-hydroxyacyl-CoA dehydrogenase (EC 1.1.1.n12); Enoyl-CoA hydratase 2 (EC 4.2.1.107) (EC 4.2.1.119) (3-alpha,7-alpha,12-alpha-trihydroxy-5-beta-choles…	MitoCarta2.0	rest	15.9229	0	622	0	0.547712	-2.26535	0.0106874	NA	NA	-0.858818	670	-2.65116	No	NA	1596	-5.30193	No	0.547712	371	-0.945906	No	-0.568983	528	-1.93804	No	-0.568983	701	-2.15931	No
Q8N4Q1	CHCHD4	Mitochondrial intermembrane space import and assembly protein 40 (Coiled-coil-helix-coiled-coil-helix domain-containing protein 4)	MitoCarta2.0	rest	18.6102	0	308	0	NA	-0.870065	0.252525	NA	NA	-0.870065	671	-2.65116	No	NA	1597	-5.30193	No	NA	1087	-5.72155	No	-0.30877	512	-1.93804	No	-0.30877	687	-2.15931	No
P30042	C21orf33	ES1 protein homolog, mitochondrial (Protein GT335) (Protein KNP-I)	MitoCarta2.0	rest	28.6694	0	519	0	NA	-0.895845	-0.184455	NA	NA	-0.895845	672	-2.65116	No	NA	1598	-5.30193	No	NA	1088	-5.72155	No	-0.54015	524	-1.93804	No	-0.54015	697	-2.15931	No
Q14061	COX17	Cytochrome c oxidase copper chaperone	MitoCarta2.0	rest	28.1846	0	491	0	NA	-0.901738	-1.13591	NA	NA	-0.901738	673	-2.65116	No	NA	1599	-5.30193	No	NA	1089	-5.72155	No	-1.01883	568	-1.93804	No	-1.01883	737	-2.15931	No
O43674	NDUFB5	NADH dehydrogenase [ubiquinone] 1 beta subcomplex subunit 5, mitochondrial (Complex I-SGDH) (CI-SGDH) (NADH-ubiquinone oxidoreductase SGDH subunit)	MitoCarta2.0	negative	28.7877	0	104	0	NA	-0.903082	-0.771698	NA	NA	-0.903082	674	-2.65116	No	NA	1600	-5.30193	No	NA	1090	-5.72155	No	-0.83739	551	-1.93804	No	-0.83739	721	-2.15931	No
Q9H3K2	GHITM	Growth hormone-inducible transmembrane protein (Dermal papilla-derived protein 2) (Mitochondrial morphology and cristae structure 1) (MICS1) (Transmembrane BAX inhibitor motif-containing protein 5)	MitoCarta2.0	rest	29.3618	0	280	0	NA	-0.921928	-0.205965	NA	NA	-0.921928	675	-2.65116	No	NA	1601	-5.30193	No	NA	1091	-5.72155	No	-0.563946	527	-1.93804	No	-0.563946	700	-2.15931	No
O95167	NDUFA3	NADH dehydrogenase [ubiquinone] 1 alpha subcomplex subunit 3 (Complex I-B9) (CI-B9) (NADH-ubiquinone oxidoreductase B9 subunit)	MitoCarta2.0	negative	17.0508	0	704	0	NA	-0.922637	NA	NA	NA	-0.922637	676	-2.65116	No	NA	1602	-5.30193	No	NA	1092	-5.72155	No	-0.922637	559	-1.93804	No	-0.922637	729	-2.15931	No
O95169	NDUFB8	NADH dehydrogenase [ubiquinone] 1 beta subcomplex subunit 8, mitochondrial (Complex I-ASHI) (CI-ASHI) (NADH-ubiquinone oxidoreductase ASHI subunit)	MitoCarta2.0	negative	31.6796	0	167	0	NA	-0.940986	-0.899456	NA	NA	-0.940986	677	-2.65116	No	NA	1603	-5.30193	No	NA	1093	-5.72155	No	-0.920221	558	-1.93804	No	-0.920221	728	-2.15931	No
Q9Y2R0	COA3	Cytochrome c oxidase assembly factor 3 homolog, mitochondrial (Coiled-coil domain-containing protein 56) (Mitochondrial translation regulation assembly intermediate of cytochrome c oxidase protein of 12 kDa)	MitoCarta2.0	rest	15.3448	0	102	0	NA	-1.00625	-0.289311	NA	NA	-1.00625	678	-2.65116	No	NA	1604	-5.30193	No	NA	1094	-5.72155	No	-0.647782	535	-1.93804	No	-0.647782	706	-2.15931	No
Q9Y512	SAMM50	Sorting and assembly machinery component 50 homolog (Transformation-related gene 3 protein) (TRG-3)	MitoCarta2.0	rest	30.355	0	99	0	NA	-1.0579	-2.475	NA	NA	-1.0579	679	-2.65116	No	NA	1605	-5.30193	No	NA	1095	-5.72155	No	-1.76645	595	-1.93804	No	-1.76645	762	-2.15931	No
P20674	COX5A	Cytochrome c oxidase subunit 5A, mitochondrial (Cytochrome c oxidase polypeptide Va)	MitoCarta2.0	negative	41.9796	0	825	0	NA	-1.05914	0.213682	NA	NA	-1.05914	680	-2.65116	No	NA	1606	-5.30193	No	NA	1096	-5.72155	No	-0.422731	519	-1.93804	No	-0.422731	693	-2.15931	No
Q16795	NDUFA9	NADH dehydrogenase [ubiquinone] 1 alpha subcomplex subunit 9, mitochondrial (Complex I-39kD) (CI-39kD) (NADH-ubiquinone oxidoreductase 39 kDa subunit)	MitoCarta2.0	negative	27.4053	0	81	0	NA	-1.06797	NA	NA	NA	-1.06797	681	-2.65116	No	NA	1607	-5.30193	No	NA	1097	-5.72155	No	-1.06797	570	-1.93804	No	-1.06797	738	-2.15931	No
Q9NS69	TOMM22	Mitochondrial import receptor subunit TOM22 homolog (hTom22) (1C9-2) (Translocase of outer membrane 22 kDa subunit homolog)	MitoCarta2.0	rest	22.5656	0	345	0	0.639951	-2.79399	-0.731261	NA	NA	-1.07702	682	-2.65116	No	NA	1608	-5.30193	No	0.639951	369	-0.945906	No	-0.961765	562	-1.93804	No	-0.961765	732	-2.15931	No
Q4VC31	CCDC58	Coiled-coil domain-containing protein 58	MitoCarta2.0	rest	19.6799	0	1176	0	NA	-1.08924	5.21602	NA	NA	-1.08924	683	-2.65116	No	NA	1609	-5.30193	No	NA	1098	-5.72155	No	2.06339	422	-1.93804	No	2.06339	588	-2.15931	No
O43169	CYB5B	Cytochrome b5 type B (Cytochrome b5 outer mitochondrial membrane isoform)	MitoCarta2.0	rest	9.8196	0	808	0	NA	-1.10873	-0.292634	NA	NA	-1.10873	684	-2.65116	No	NA	1610	-5.30193	No	NA	1099	-5.72155	No	-0.700681	539	-1.93804	No	-0.700681	710	-2.15931	No
P56556	NDUFA6	NADH dehydrogenase [ubiquinone] 1 alpha subcomplex subunit 6 (Complex I-B14) (CI-B14) (LYR motif-containing protein 6) (NADH-ubiquinone oxidoreductase B14 subunit)	MitoCarta2.0	negative	28.3203	0	220	0	NA	-1.12863	-1.95602	NA	NA	-1.12863	685	-2.65116	No	NA	1611	-5.30193	No	NA	1100	-5.72155	No	-1.54232	589	-1.93804	No	-1.54232	756	-2.15931	No
Q5JTJ3	COA6	Cytochrome c oxidase assembly factor 6 homolog	RNA GO-term & MitoCarta2.0	rest	27.3818	0	179	0	NA	-1.16177	0.0108789	2.99384	NA	-1.16177	686	-2.65116	No	2.99384	357	-0.177231	No	NA	1016	-5.72155	No	-0.575443	529	-1.93804	No	0.614318	630	-2.15931	No
P48735	IDH2	Isocitrate dehydrogenase [NADP], mitochondrial (IDH) (EC 1.1.1.42) (ICD-M) (IDP) (NADP(+)-specific ICDH) (Oxalosuccinate decarboxylase)	MitoCarta2.0	negative	21.7892	0	705	0	NA	-1.1633	-0.448001	1.13793	NA	-1.1633	687	-2.65116	No	1.13793	373	-0.177231	No	NA	1022	-5.72155	No	-0.80565	547	-1.93804	No	-0.157789	676	-2.15931	No
Q9HD34	LYRM4	LYR motif-containing protein 4	MitoCarta2.0	rest	29.009	0	616	0	NA	-1.17546	-0.0858505	NA	NA	-1.17546	688	-2.65116	No	NA	1612	-5.30193	No	NA	1101	-5.72155	No	-0.630656	532	-1.93804	No	-0.630656	704	-2.15931	No
P42126	ECI1	Enoyl-CoA delta isomerase 1, mitochondrial (EC 5.3.3.8) (3,2-trans-enoyl-CoA isomerase) (Delta(3),Delta(2)-enoyl-CoA isomerase) (D3,D2-enoyl-CoA isomerase) (Dodecenoyl-CoA isomerase)	MitoCarta2.0	rest	16.6712	0	309	0	NA	-1.18147	0.90279	NA	NA	-1.18147	689	-2.65116	No	NA	1613	-5.30193	No	NA	1102	-5.72155	No	-0.139338	498	-1.93804	No	-0.139338	672	-2.15931	No
Q02978	SLC25A11	Mitochondrial 2-oxoglutarate/malate carrier protein (OGCP) (Solute carrier family 25 member 11)	RNA GO-term & MitoCarta2.0	rest	27.0399	0	335	0	NA	-1.18876	0.321432	NA	2.04267	-1.18876	690	-2.65116	No	2.04267	368	-0.177231	No	NA	1019	-5.72155	No	-0.433664	520	-1.93804	No	0.391782	644	-2.15931	No
P23434	GCSH	Glycine cleavage system H protein, mitochondrial (Lipoic acid-containing protein)	MitoCarta2.0	rest	12.8668	0	215	0	NA	-1.2074	NA	NA	NA	-1.2074	691	-2.65116	No	NA	1614	-5.30193	No	NA	1103	-5.72155	No	-1.2074	580	-1.93804	No	-1.2074	748	-2.15931	No
Q9NR28	DIABLO	Diablo homolog, mitochondrial (Direct IAP-binding protein with low pI) (Second mitochondria-derived activator of caspase) (Smac)	MitoCarta2.0	rest	13.1755	0	1219	0	NA	-1.27517	0.247498	NA	NA	-1.27517	692	-2.65116	No	NA	1615	-5.30193	No	NA	1104	-5.72155	No	-0.513837	523	-1.93804	No	-0.513837	696	-2.15931	No
P07195	LDHB	L-lactate dehydrogenase B chain (LDH-B) (EC 1.1.1.27) (LDH heart subunit) (LDH-H) (Renal carcinoma antigen NY-REN-46)	MitoCarta2.0	rest	5.2343	0	1279	0	NA	-1.32641	0.11953	NA	NA	-1.32641	693	-2.65116	No	NA	1616	-5.30193	No	NA	1105	-5.72155	No	-0.603441	531	-1.93804	No	-0.603441	703	-2.15931	No
O60220	TIMM8A	Mitochondrial import inner membrane translocase subunit Tim8 A (Deafness dystonia protein 1) (X-linked deafness dystonia protein)	MitoCarta2.0	rest	17.5999	0	828	0	NA	-1.37827	0.104631	NA	NA	-1.37827	694	-2.65116	No	NA	1617	-5.30193	No	NA	1106	-5.72155	No	-0.636818	533	-1.93804	No	-0.636818	705	-2.15931	No
Q16595	FXN	Frataxin, mitochondrial (EC 1.16.3.1) (Friedreich ataxia protein) (Fxn) [Cleaved into: Frataxin intermediate form (i-FXN); Frataxin(56-210) (m56-FXN); Frataxin(78-210) (d-FXN) (m78-FXN); Frataxin mature form (Frataxin(81-210)) (m81-FXN)]	MitoCarta2.0	negative	25.5447	0	401	0	NA	-1.52571	0.723933	NA	NA	-1.52571	695	-2.65116	No	NA	1618	-5.30193	No	NA	1107	-5.72155	No	-0.400889	515	-1.93804	No	-0.400889	690	-2.15931	No
O95831	AIFM1	Apoptosis-inducing factor 1, mitochondrial (EC 1.1.1.-) (Programmed cell death protein 8)	MitoCarta2.0	rest	31.2095	0	153	0	NA	-1.56349	0.24745	NA	NA	-1.56349	696	-2.65116	No	NA	1619	-5.30193	No	NA	1108	-5.72155	No	-0.65802	536	-1.93804	No	-0.65802	707	-2.15931	No
P19404	NDUFV2	NADH dehydrogenase [ubiquinone] flavoprotein 2, mitochondrial (EC 1.6.5.3) (EC 1.6.99.3) (NADH-ubiquinone oxidoreductase 24 kDa subunit)	MitoCarta2.0	negative	32.0934	0	79	0	NA	-1.6308	0.023927	NA	NA	-1.6308	697	-2.65116	No	NA	1620	-5.30193	No	NA	1109	-5.72155	No	-0.803434	546	-1.93804	No	-0.803434	717	-2.15931	No
Q96DA6	DNAJC19	Mitochondrial import inner membrane translocase subunit TIM14 (DnaJ homolog subfamily C member 19)	MitoCarta2.0	rest	7.311	0	72	0	NA	-1.6527	-0.626431	NA	NA	-1.6527	698	-2.65116	No	NA	1621	-5.30193	No	NA	1110	-5.72155	No	-1.13957	574	-1.93804	No	-1.13957	742	-2.15931	No
Q7Z7K0	CMC1	COX assembly mitochondrial protein homolog (Cmc1p)	MitoCarta2.0	rest	25.5981	0	382	0	NA	-1.65995	-1.50157	NA	NA	-1.65995	699	-2.65116	No	NA	1622	-5.30193	No	NA	1111	-5.72155	No	-1.58076	591	-1.93804	No	-1.58076	758	-2.15931	No
P42765	ACAA2	3-ketoacyl-CoA thiolase, mitochondrial (EC 2.3.1.16) (Acetyl-CoA acyltransferase) (Beta-ketothiolase) (Mitochondrial 3-oxoacyl-CoA thiolase) (T1)	RNA GO-term & MitoCarta2.0	rest	22.5372	0	1274	0	NA	-1.71896	-0.0869611	2.44392	NA	-1.71896	700	-2.65116	No	2.44392	360	-0.177231	No	NA	1017	-5.72155	No	-0.902962	556	-1.93804	No	0.212665	658	-2.15931	No
Q96C01	FAM136A	Protein FAM136A	MitoCarta2.0	rest	10.644	0	525	0	NA	-1.82191	-0.141786	NA	NA	-1.82191	701	-2.65116	No	NA	1623	-5.30193	No	NA	1112	-5.72155	No	-0.981846	565	-1.93804	No	-0.981846	734	-2.15931	No
Q15070	OXA1L	Mitochondrial inner membrane protein OXA1L (Hsa) (OXA1Hs) (Oxidase assembly 1-like protein) (OXA1-like protein)	MitoCarta2.0	rest	14.278	0	961	0	NA	-1.82304	-1.55405	NA	NA	-1.82304	702	-2.65116	No	NA	1624	-5.30193	No	NA	1113	-5.72155	No	-1.68855	593	-1.93804	No	-1.68855	760	-2.15931	No
Q9UJZ1	STOML2	Stomatin-like protein 2, mitochondrial (SLP-2) (EPB72-like protein 2) (Paraprotein target 7) (Paratarg-7)	MitoCarta2.0	rest	20.4068	0	21	0	NA	-1.82547	0.16247	NA	NA	-1.82547	703	-2.65116	No	NA	1625	-5.30193	No	NA	1114	-5.72155	No	-0.831501	550	-1.93804	No	-0.831501	720	-2.15931	No
O75964	ATP5L	ATP synthase subunit g, mitochondrial (ATPase subunit g)	MitoCarta2.0	rest	19.6799	0	158	0	NA	-1.91329	-0.0932397	NA	NA	-1.91329	704	-2.65116	No	NA	1626	-5.30193	No	NA	1115	-5.72155	No	-1.00327	567	-1.93804	No	-1.00327	736	-2.15931	No
P14735	IDE	Insulin-degrading enzyme (EC 3.4.24.56) (Abeta-degrading protease) (Insulin protease) (Insulinase) (Insulysin)	MitoCarta2.0	rest	17.5759	0	1310	0	-1.91524	NA	NA	NA	NA	-1.91524	705	-2.65116	No	NA	1627	-5.30193	No	-1.91524	375	-0.945906	No	-1.91524	596	-1.93804	No	-1.91524	763	-2.15931	No
Q9Y6C9	MTCH2	Mitochondrial carrier homolog 2 (Met-induced mitochondrial protein)	MitoCarta2.0	rest	28.3243	0	69	0	NA	-1.95594	0.463238	NA	NA	-1.95594	706	-2.65116	No	NA	1628	-5.30193	No	NA	1116	-5.72155	No	-0.746349	542	-1.93804	No	-0.746349	713	-2.15931	No
Q9Y6H1	CHCHD2	Coiled-coil-helix-coiled-coil-helix domain-containing protein 2 (Aging-associated gene 10 protein) (HCV NS2 trans-regulated protein) (NS2TP)	MitoCarta2.0	rest	11.6049	0	707	0	NA	-2.07664	-0.413358	NA	NA	-2.07664	707	-2.65116	No	NA	1629	-5.30193	No	NA	1117	-5.72155	No	-1.245	583	-1.93804	No	-1.245	751	-2.15931	No
Q9BU61	NDUFAF3	NADH dehydrogenase [ubiquinone] 1 alpha subcomplex assembly factor 3	MitoCarta2.0	rest	5.6344	0	341	0	NA	-2.13648	-0.957275	NA	NA	-2.13648	708	-2.65116	No	NA	1630	-5.30193	No	NA	1118	-5.72155	No	-1.54688	590	-1.93804	No	-1.54688	757	-2.15931	No
Q9UJS0	SLC25A13	Calcium-binding mitochondrial carrier protein Aralar2 (Citrin) (Mitochondrial aspartate glutamate carrier 2) (Solute carrier family 25 member 13)	MitoCarta2.0	rest	21.9806	0	972	0	NA	-2.22979	-0.104115	NA	NA	-2.22979	709	-2.65116	No	NA	1631	-5.30193	No	NA	1119	-5.72155	No	-1.16695	579	-1.93804	No	-1.16695	747	-2.15931	No
Q9Y5J9	TIMM8B	Mitochondrial import inner membrane translocase subunit Tim8 B (DDP-like protein) (Deafness dystonia protein 2)	MitoCarta2.0	rest	27.0399	0	172	0	NA	-2.23269	-0.242566	NA	NA	-2.23269	710	-2.65116	No	NA	1632	-5.30193	No	NA	1120	-5.72155	No	-1.23763	582	-1.93804	No	-1.23763	750	-2.15931	No
P22307	SCP2	Non-specific lipid-transfer protein (NSL-TP) (EC 2.3.1.176) (Propanoyl-CoA C-acyltransferase) (SCP-chi) (SCPX) (Sterol carrier protein 2) (SCP-2) (Sterol carrier protein X) (SCP-X)	MitoCarta2.0	rest	5.2994	0	989	0	NA	-2.26646	0.403439	NA	NA	-2.26646	711	-2.65116	No	NA	1633	-5.30193	No	NA	1121	-5.72155	No	-0.93151	561	-1.93804	No	-0.93151	731	-2.15931	No
Q9Y3D7	PAM16	Mitochondrial import inner membrane translocase subunit TIM16 (Mitochondria-associated granulocyte macrophage CSF-signaling molecule) (Presequence translocated-associated motor subunit PAM16)	MitoCarta2.0	rest	10.1208	0	924	0	NA	-2.2696	-0.146766	NA	NA	-2.2696	712	-2.65116	No	NA	1634	-5.30193	No	NA	1122	-5.72155	No	-1.20818	581	-1.93804	No	-1.20818	749	-2.15931	No
O96000	NDUFB10	NADH dehydrogenase [ubiquinone] 1 beta subcomplex subunit 10 (Complex I-PDSW) (CI-PDSW) (NADH-ubiquinone oxidoreductase PDSW subunit)	MitoCarta2.0	negative	25.3606	0	26	0	NA	-2.27034	-0.054593	NA	NA	-2.27034	713	-2.65116	No	NA	1635	-5.30193	No	NA	1123	-5.72155	No	-1.16246	578	-1.93804	No	-1.16246	746	-2.15931	No
P50213	IDH3A	Isocitrate dehydrogenase [NAD] subunit alpha, mitochondrial (EC 1.1.1.41) (Isocitric dehydrogenase subunit alpha) (NAD(+)-specific ICDH subunit alpha)	MitoCarta2.0	negative	34.6301	0	327	0	-1.99207	-2.62179	-4.08825	NA	NA	-2.30693	714	-2.65116	No	NA	1636	-5.30193	No	-1.99207	376	-0.945906	No	-2.9007	598	-1.93804	No	-2.9007	765	-2.15931	No
Q9Y5J7	TIMM9	Mitochondrial import inner membrane translocase subunit Tim9	MitoCarta2.0	rest	30.4044	0	474	0	NA	-2.31695	0.0959792	NA	NA	-2.31695	715	-2.65116	No	NA	1637	-5.30193	No	NA	1124	-5.72155	No	-1.11049	572	-1.93804	No	-1.11049	740	-2.15931	No
O43676	NDUFB3	NADH dehydrogenase [ubiquinone] 1 beta subcomplex subunit 3 (Complex I-B12) (CI-B12) (NADH-ubiquinone oxidoreductase B12 subunit)	MitoCarta2.0	negative	16.6293	0	193	0	NA	-2.32163	0.782651	NA	NA	-2.32163	716	-2.65116	No	NA	1638	-5.30193	No	NA	1125	-5.72155	No	-0.769489	543	-1.93804	No	-0.769489	714	-2.15931	No
Q9Y5L4	TIMM13	Mitochondrial import inner membrane translocase subunit Tim13	MitoCarta2.0	rest	29.1199	0	45	0	NA	-2.67585	-0.2801	NA	NA	-2.67585	717	-2.65116	No	NA	1639	-5.30193	No	NA	1126	-5.72155	No	-1.47798	588	-1.93804	No	-1.47798	755	-2.15931	No
O96008	TOMM40	Mitochondrial import receptor subunit TOM40 homolog (Protein Haymaker) (Translocase of outer membrane 40 kDa subunit homolog) (p38.5)	MitoCarta2.0	rest	20.2397	0	509	0	NA	-2.75767	0.185734	NA	NA	-2.75767	718	-2.65116	No	NA	1640	-5.30193	No	NA	1127	-5.72155	No	-1.28597	585	-1.93804	No	-1.28597	753	-2.15931	No
Q9UMS0	NFU1	NFU1 iron-sulfur cluster scaffold homolog, mitochondrial (HIRA-interacting protein 5)	MitoCarta2.0	rest	25.5447	0	194	0	NA	-3.38779	NA	NA	NA	-3.38779	719	-2.65116	No	NA	1641	-5.30193	No	NA	1128	-5.72155	No	-3.38779	600	-1.93804	No	-3.38779	767	-2.15931	No
P17844	DDX5	Probable ATP-dependent RNA helicase DDX5 (EC 3.6.4.13) (DEAD box protein 5) (RNA helicase p68)	RNA GO-term	rest	-1.3535	1	4188	0	2.29092	4.42094	0.090336	3.28823	4.72009	3.35593	720	-2.84841	No	4.00416	301	0.354878	No	2.29092	383	-1.14315	No	2.2674	604	-2.13529	No	2.9621	777	-2.35655	No
Q8N3C0	ASCC3	Activating signal cointegrator 1 complex subunit 3 (EC 3.6.4.12) (ASC-1 complex subunit p200) (ASC1p200) (Helicase, ATP binding 1) (Trip4 complex subunit p200)	RNA GO-term	rest	-0.8105	1	3819	0	NA	3.24601	-0.313657	1.25988	3.62349	3.24601	721	-2.84841	No	2.44169	411	-0.374474	No	NA	1260	-5.91879	No	1.46618	610	-2.13529	No	1.95393	792	-2.35655	No
P60866	RPS20	40S ribosomal protein S20	RNA GO-term	rest	-0.4595	1	4006	0	6.04812	0.307952	0.355252	2.58623	2.53938	3.17803	722	-2.84841	No	2.5628	410	-0.374474	No	6.04812	217	2.21049	No	2.23711	605	-2.13529	No	2.36739	785	-2.35655	No
P62273	RPS29	40S ribosomal protein S29	None	rest	-0.094	1	7744	0	NA	2.60231	3.42643	NA	NA	2.60231	723	-2.84841	No	NA	1767	-5.49917	No	NA	1272	-5.91879	No	3.01437	603	-2.13529	No	3.01437	776	-2.35655	No
Q13247	SRSF6	Serine/arginine-rich splicing factor 6 (Pre-mRNA-splicing factor SRP55) (Splicing factor, arginine/serine-rich 6)	RNA GO-term	rest	-2.6591	1	3147	0	0.800983	4.33747	-0.499317	2.0864	4.31912	2.56923	724	-2.84841	No	3.20276	400	-0.374474	No	0.800983	387	-1.14315	No	1.54638	608	-2.13529	No	2.20893	787	-2.35655	No
Q86U42	PABPN1	Polyadenylate-binding protein 2 (PABP-2) (Poly(A)-binding protein 2) (Nuclear poly(A)-binding protein 1) (Poly(A)-binding protein II) (PABII) (Polyadenylate-binding nuclear protein 1)	RNA GO-term	rest	-2.86	1	3487	0	NA	1.80928	-1.3333	3.6888	4.26195	1.80928	725	-2.84841	No	3.97537	302	0.354878	No	NA	1249	-5.91879	No	0.237991	614	-2.13529	No	2.10668	789	-2.35655	No
Q9H2U1	DHX36	ATP-dependent RNA helicase DHX36 (EC 3.6.4.12) (EC 3.6.4.13) (DEAH box protein 36) (G4-resolvase 1) (G4R1) (MLE-like protein 1) (RNA helicase associated with AU-rich element ARE)	RNA GO-term	rest	-1.472	1	3869	0	1.53059	NA	NA	2.31856	3.25808	1.53059	726	-2.84841	No	2.78832	404	-0.374474	No	1.53059	385	-1.14315	No	1.53059	609	-2.13529	No	2.36907	784	-2.35655	No
Q15149	PLEC	Plectin (PCN) (PLTN) (Hemidesmosomal protein 1) (HD1) (Plectin-1)	RNA GO-term	rest	-2.7787	1	9391	0	2.15825	-0.0576787	3.96676	2.09646	NA	1.05028	727	-2.84841	No	2.09646	416	-0.374474	No	2.15825	384	-1.14315	No	2.02244	607	-2.13529	No	2.04095	791	-2.35655	No
P09543	CNP	2',3'-cyclic-nucleotide 3'-phosphodiesterase (CNP) (CNPase) (EC 3.1.4.37)	RNA GO-term	rest	-2.6831	1	9400	0	NA	0.796338	0.311904	NA	NA	0.796338	728	-2.84841	No	NA	1768	-5.49917	No	NA	1273	-5.91879	No	0.554121	612	-2.13529	No	0.554121	803	-2.35655	No
Q6L8Q7	PDE12	2',5'-phosphodiesterase 12 (2'-PDE) (2-PDE) (EC 3.1.4.-) (Mitochondrial deadenylase) (EC 3.1.13.4)	MitoCarta2.0	rest	1.4323	1	4409	0	NA	0.321928	0.965785	NA	NA	0.321928	729	-2.84841	No	NA	1769	-5.49917	No	NA	1274	-5.91879	No	0.643857	611	-2.13529	No	0.643857	802	-2.35655	No
Q9H000	MKRN2	Probable E3 ubiquitin-protein ligase makorin-2 (EC 6.3.2.-) (RING finger protein 62)	RNA GO-term	rest	-1.3152	1	3103	0	NA	0.243641	0.730922	1.54689	3.68949	0.243641	730	-2.84841	No	2.61819	408	-0.374474	No	NA	1258	-5.91879	No	0.487282	613	-2.13529	No	1.55273	796	-2.35655	No
O75179	ANKRD17	Ankyrin repeat domain-containing protein 17 (Gene trap ankyrin repeat protein) (Serologically defined breast cancer antigen NY-BR-16)	RNA GO-term	rest	-1.7369	1	4175	0	NA	-0.317414	NA	1.84269	NA	-0.317414	731	-2.84841	No	1.84269	418	-0.374474	No	NA	1265	-5.91879	No	-0.317414	617	-2.13529	No	0.762636	801	-2.35655	No
P32969	RPL9; RPL9P7; RPL9P8; RPL9P9	60S ribosomal protein L9	RNA GO-term	rest	2.355	1	3640	0	NA	-0.339715	0.119936	1.59058	NA	-0.339715	732	-2.84841	No	1.59058	420	-0.374474	No	NA	1267	-5.91879	No	-0.109889	616	-2.13529	No	0.456934	804	-2.35655	No
P49792	RANBP2	E3 SUMO-protein ligase RanBP2 (EC 6.3.2.-) (358 kDa nucleoporin) (Nuclear pore complex protein Nup358) (Nucleoporin Nup358) (Ran-binding protein 2) (RanBP2) (p270)	RNA GO-term	rest	-1.9426	1	3851	0	1.42169	-3.12275	-0.763844	NA	NA	-0.85053	733	-2.84841	No	NA	1770	-5.49917	No	1.42169	386	-1.14315	No	-0.821635	618	-2.13529	No	-0.821635	805	-2.35655	No
Q96I23	PYURF	Protein preY, mitochondrial (PIGY upstream reading frame protein)	MitoCarta2.0	rest	19.1515	1	NA	0	NA	NA	NA	NA	NA	NA	734	-2.87232	No	NA	889	-3.0689	No	NA	581	-3.48853	No	NA	1370	-7.08603	No	NA	1565	-6.39144	No
P23284	PPIB	Peptidyl-prolyl cis-trans isomerase B (PPIase B) (EC 5.2.1.8) (CYP-S1) (Cyclophilin B) (Rotamase B) (S-cyclophilin) (SCYLP)	RNA GO-term	negative	-2.9098	0	1476	0	7.21339	-1.09539	0.0252595	1.60186	5.91578	3.059	735	-2.88579	No	3.75882	310	0.31749	No	7.21339	220	2.1731	No	2.04775	620	-2.17267	No	2.73218	808	-2.39394	No
Q69YU5	C12orf73	Uncharacterized protein C12orf73	None	rest	-2.998	0	323	0	NA	3.05768	0.358983	NA	NA	3.05768	736	-2.88579	No	NA	1815	-5.53656	No	NA	1343	-5.95618	No	1.70833	621	-2.17267	No	1.70833	815	-2.39394	No
O60869	EDF1	Endothelial differentiation-related factor 1 (EDF-1) (Multiprotein-bridging factor 1) (MBF1)	RNA GO-term	rest	4.2884	0	344	0	1.44681	3.68927	-0.908903	2.1469	6.14824	2.56804	737	-2.88579	No	4.14757	308	0.31749	No	1.44681	395	-1.18054	No	1.40906	623	-2.17267	No	2.50446	811	-2.39394	No
Q9BV81	EMC6	ER membrane protein complex subunit 6 (Transmembrane protein 93)	None	rest	1.9079	0	317	0	NA	2.11678	0.591141	NA	NA	2.11678	738	-2.88579	No	NA	1816	-5.53656	No	NA	1344	-5.95618	No	1.35396	624	-2.17267	No	1.35396	821	-2.39394	No
Q96I51	RCC1L	RCC1-like G exchanging factor-like protein (RCC1 like) (Williams-Beuren syndrome chromosomal region 16 protein)	RNA GO-term & MitoCarta2.0	rest	-0.1485	0	883	0	1.69298	1.70139	NA	2.59373	2.26991	1.69718	739	-2.88579	No	2.43182	435	-0.411862	No	1.69298	393	-1.18054	No	1.69718	622	-2.17267	No	2.0645	813	-2.39394	No
P32119	PRDX2	Peroxiredoxin-2 (EC 1.11.1.15) (Natural killer cell-enhancing factor B) (NKEF-B) (PRP) (Thiol-specific antioxidant protein) (TSA) (Thioredoxin peroxidase 1) (Thioredoxin-dependent peroxide reductase 1)	MitoCarta2.0	rest	2.98	0	340	0	1.21812	1.83641	0.925719	NA	NA	1.52727	740	-2.88579	No	NA	1817	-5.53656	No	1.21812	396	-1.18054	No	1.32675	625	-2.17267	No	1.32675	822	-2.39394	No
Q96AG4	LRRC59	Leucine-rich repeat-containing protein 59 (Ribosome-binding protein p34) (p34)	RNA GO-term	rest	-2.7787	0	737	0	3.18424	-0.292256	0.304315	1.64309	NA	1.44599	741	-2.88579	No	1.64309	445	-0.411862	No	3.18424	389	-1.18054	No	1.06543	626	-2.17267	No	1.20985	824	-2.39394	No
P15531	NME1	Nucleoside diphosphate kinase A (NDK A) (NDP kinase A) (EC 2.7.4.6) (Granzyme A-activated DNase) (GAAD) (Metastasis inhibition factor nm23) (NM23-H1) (Tumor metastatic process-associated protein)	RNA GO-term	rest	4.9197	0	144	0	NA	1.424	0.539942	3.42416	NA	1.424	742	-2.88579	No	3.42416	426	-0.411862	No	NA	1323	-5.95618	No	0.981969	628	-2.17267	No	1.79603	814	-2.39394	No
Q06830	PRDX1	Peroxiredoxin-1 (EC 1.11.1.15) (Natural killer cell-enhancing factor A) (NKEF-A) (Proliferation-associated gene protein) (PAG) (Thioredoxin peroxidase 2) (Thioredoxin-dependent peroxide reductase 2)	RNA GO-term	rest	0.162	0	229	0	1.19963	1.25024	0.586244	2.94656	1.71684	1.22493	743	-2.88579	No	2.3317	436	-0.411862	No	1.19963	397	-1.18054	No	1.01204	627	-2.17267	No	1.5399	817	-2.39394	No
P61088	UBE2N	Ubiquitin-conjugating enzyme E2 N (EC 2.3.2.23) (Bendless-like ubiquitin-conjugating enzyme) (E2 ubiquitin-conjugating enzyme N) (Ubc13) (UbcH13) (Ubiquitin carrier protein N) (Ubiquitin-protein ligase N)	RNA GO-term	rest	-2.5493	0	1486	0	NA	1.19961	-1.6678	NA	1.79193	1.19961	744	-2.88579	No	1.79193	442	-0.411862	No	NA	1333	-5.95618	No	-0.234093	646	-2.17267	No	0.441249	842	-2.39394	No
Q96EX1	SMIM12	Small integral membrane protein 12	None	rest	2.355	0	831	0	NA	1.17833	-0.375125	NA	NA	1.17833	745	-2.88579	No	NA	1818	-5.53656	No	NA	1345	-5.95618	No	0.4016	636	-2.17267	No	0.4016	843	-2.39394	No
P22392	NME2	Nucleoside diphosphate kinase B (NDK B) (NDP kinase B) (EC 2.7.4.6) (C-myc purine-binding transcription factor PUF) (Histidine protein kinase NDKB) (EC 2.7.13.3) (nm23-H2)	None	rest	2.0341	0	58	0	3.08242	-0.907001	0.762563	NA	NA	1.08771	746	-2.88579	No	NA	1819	-5.53656	No	3.08242	390	-1.18054	No	0.979328	629	-2.17267	No	0.979328	830	-2.39394	No
Q15084	PDIA6	Protein disulfide-isomerase A6 (EC 5.3.4.1) (Endoplasmic reticulum protein 5) (ER protein 5) (ERp5) (Protein disulfide isomerase P5) (Thioredoxin domain-containing protein 7)	None	rest	4.7874	0	1449	0	3.36556	-1.34635	0.037809	-0.275001	NA	1.00961	747	-2.88579	No	-0.275001	454	-0.411862	No	3.36556	388	-1.18054	No	0.685673	633	-2.17267	No	0.445505	841	-2.39394	No
Q15388	TOMM20	Mitochondrial import receptor subunit TOM20 homolog (Mitochondrial 20 kDa outer membrane protein) (Outer mitochondrial membrane receptor Tom20)	MitoCarta2.0	rest	2.2055	0	530	0	2.75338	-0.947204	-0.264193	NA	NA	0.90309	748	-2.88579	No	NA	1820	-5.53656	No	2.75338	391	-1.18054	No	0.513995	635	-2.17267	No	0.513995	840	-2.39394	No
P63218	GNG5	Guanine nucleotide-binding protein G(I)/G(S)/G(O) subunit gamma-5	MitoCarta2.0	rest	-1.3651	0	1220	0	NA	0.863493	-2.69928	NA	NA	0.863493	749	-2.88579	No	NA	1821	-5.53656	No	NA	1346	-5.95618	No	-0.917894	660	-2.17267	No	-0.917894	861	-2.39394	No
P78371	CCT2	T-complex protein 1 subunit beta (TCP-1-beta) (CCT-beta)	None	rest	3.111	0	489	0	NA	0.774527	0.918676	NA	NA	0.774527	750	-2.88579	No	NA	1822	-5.53656	No	NA	1347	-5.95618	No	0.846602	630	-2.17267	No	0.846602	833	-2.39394	No
Q9NX40	OCIAD1	OCIA domain-containing protein 1 (Ovarian carcinoma immunoreactive antigen)	MitoCarta2.0	rest	4.2832	0	1197	0	1.51821	-0.00410209	0.674765	NA	NA	0.757053	751	-2.88579	No	NA	1823	-5.53656	No	1.51821	394	-1.18054	No	0.729624	631	-2.17267	No	0.729624	836	-2.39394	No
Q9UQ80	PA2G4	Proliferation-associated protein 2G4 (Cell cycle protein p38-2G4 homolog) (hG4-1) (ErbB3-binding protein 1)	RNA GO-term	rest	-0.3399	0	1180	0	NA	0.6214	0.0882242	3.24849	NA	0.6214	752	-2.88579	No	3.24849	427	-0.411862	No	NA	1324	-5.95618	No	0.354812	638	-2.17267	No	1.31937	823	-2.39394	No
P30086	PEBP1	Phosphatidylethanolamine-binding protein 1 (PEBP-1) (HCNPpp) (Neuropolypeptide h3) (Prostatic-binding protein) (Raf kinase inhibitor protein) (RKIP) [Cleaved into: Hippocampal cholinergic neurostimulating peptide (HCNP)]	RNA GO-term	rest	-2.8422	0	623	0	NA	0.519571	-0.0172511	2.13889	1.46754	0.519571	753	-2.88579	No	1.80322	441	-0.411862	No	NA	1332	-5.95618	No	0.25116	639	-2.17267	No	1.02719	829	-2.39394	No
Q8NE71	ABCF1	ATP-binding cassette sub-family F member 1 (ATP-binding cassette 50) (TNF-alpha-stimulated ABC protein)	RNA GO-term	rest	2.0751	0	973	0	NA	0.477747	-4.90302	1.30291	2.61655	0.477747	754	-2.88579	No	1.95973	440	-0.411862	No	NA	1331	-5.95618	No	-2.21264	671	-2.17267	No	-0.126455	848	-2.39394	No
P50991	CCT4	T-complex protein 1 subunit delta (TCP-1-delta) (CCT-delta) (Stimulator of TAR RNA-binding)	RNA GO-term	rest	0.2254	0	373	0	NA	0.388994	NA	2.67938	NA	0.388994	755	-2.88579	No	2.67938	431	-0.411862	No	NA	1327	-5.95618	No	0.388994	637	-2.17267	No	1.53419	818	-2.39394	No
P62937	PPIA	Peptidyl-prolyl cis-trans isomerase A (PPIase A) (EC 5.2.1.8) (Cyclophilin A) (Cyclosporin A-binding protein) (Rotamase A) [Cleaved into: Peptidyl-prolyl cis-trans isomerase A, N-terminally processed]	RNA GO-term	rest	-0.9701	0	547	0	0.820031	-0.0521106	-0.168879	1.6994	3.38989	0.38396	756	-2.88579	No	2.54464	434	-0.411862	No	0.820031	399	-1.18054	No	0.19968	641	-2.17267	No	1.13767	825	-2.39394	No
Q9Y2Q5	LAMTOR2	Ragulator complex protein LAMTOR2 (Endosomal adaptor protein p14) (Late endosomal/lysosomal Mp1-interacting protein) (Late endosomal/lysosomal adaptor and MAPK and MTOR activator 2) (Mitogen-activated protein-binding protein-interacting protein) (MAPBP-interacting protein) (Roadblock domain-containing protein 3)	None	rest	0.3363	0	307	0	NA	0.349428	1.04828	NA	NA	0.349428	757	-2.88579	No	NA	1824	-5.53656	No	NA	1348	-5.95618	No	0.698856	632	-2.17267	No	0.698856	838	-2.39394	No
Q9UG63	ABCF2	ATP-binding cassette sub-family F member 2 (Iron-inhibited ABC transporter 2)	MitoCarta2.0	rest	-0.8105	0	379	0	NA	0.340374	1.02112	1.53773	NA	0.340374	758	-2.88579	No	1.53773	446	-0.411862	No	NA	1335	-5.95618	No	0.680749	634	-2.17267	No	0.966409	831	-2.39394	No
Q9UM00	TMCO1	Calcium load-activated calcium channel (CLAC channel) (Transmembrane and coiled-coil domain-containing protein 1) (Transmembrane and coiled-coil domains protein 4) (Xenogeneic cross-immune protein PCIA3)	None	rest	0.4202	0	882	0	NA	0.307168	-1.88866	NA	NA	0.307168	759	-2.88579	No	NA	1825	-5.53656	No	NA	1349	-5.95618	No	-0.790747	656	-2.17267	No	-0.790747	857	-2.39394	No
Q6UW78	UQCC3	Ubiquinol-cytochrome-c reductase complex assembly factor 3 (Assembly factor CBP4 homolog)	None	negative	0.2311	0	1042	0	NA	0.278264	-5.6911	NA	NA	0.278264	760	-2.88579	No	NA	1826	-5.53656	No	NA	1350	-5.95618	No	-2.70642	673	-2.17267	No	-2.70642	871	-2.39394	No
Q8IY95	TMEM192	Transmembrane protein 192	None	rest	-1.8471	0	929	0	NA	0.25877	-1.52132	NA	NA	0.25877	761	-2.88579	No	NA	1827	-5.53656	No	NA	1351	-5.95618	No	-0.631276	651	-2.17267	No	-0.631276	854	-2.39394	No
Q99497	PARK7	Protein deglycase DJ-1 (DJ-1) (EC 3.1.2.-) (EC 3.5.1.-) (Oncogene DJ1) (Parkinson disease protein 7)	RNA GO-term & MitoCarta2.0	rest	1.5385	0	77	0	2.23181	-1.99323	-0.450649	-1.38584	NA	0.11929	762	-2.88579	No	-1.38584	455	-0.411862	No	2.23181	392	-1.18054	No	-0.0706898	644	-2.17267	No	-0.399478	851	-2.39394	No
Q96IX5	USMG5	Up-regulated during skeletal muscle growth protein 5 (Diabetes-associated protein in insulin-sensitive tissues) (HCV F-transactivated protein 2)	MitoCarta2.0	rest	2.6674	0	252	0	NA	0.0343596	0.153714	NA	NA	0.0343596	763	-2.88579	No	NA	1828	-5.53656	No	NA	1352	-5.95618	No	0.0940366	642	-2.17267	No	0.0940366	846	-2.39394	No
P10599	TXN	Thioredoxin (Trx) (ATL-derived factor) (ADF) (Surface-associated sulphydryl protein) (SASP)	RNA GO-term	rest	2.98	0	538	0	1.11156	-1.07595	-0.74791	2.09059	2.51878	0.0178028	764	-2.88579	No	2.30468	437	-0.411862	No	1.11156	398	-1.18054	No	-0.237435	647	-2.17267	No	0.779411	835	-2.39394	No
P07437	TUBB	Tubulin beta chain (Tubulin beta-5 chain)	None	rest	2.2953	0	1257	0	0.624584	-0.970783	1.0746	1.72695	NA	-0.1731	765	-2.88579	No	1.72695	443	-0.411862	No	0.624584	400	-1.18054	No	0.242801	640	-2.17267	No	0.613837	839	-2.39394	No
P31939	ATIC	Bifunctional purine biosynthesis protein PURH [Cleaved into: Bifunctional purine biosynthesis protein PURH, N-terminally processed] [Includes: Phosphoribosylaminoimidazolecarboxamide formyltransferase (EC 2.1.2.3) (5-aminoimidazole-4-carboxamide ribonucleotide formyltransferase) (AICAR transformylase); IMP cyclohydrolase (EC 3.5.4.10) (ATIC) (IMP synthase) (Inosinicase)]	MitoCarta2.0	rest	-0.1288	0	274	0	NA	-0.233328	NA	NA	NA	-0.233328	766	-2.88579	No	NA	1829	-5.53656	No	NA	1353	-5.95618	No	-0.233328	645	-2.17267	No	-0.233328	849	-2.39394	No
Q15006	EMC2	ER membrane protein complex subunit 2 (Tetratricopeptide repeat protein 35) (TPR repeat protein 35)	MitoCarta2.0	rest	-2.4214	0	1227	0	NA	-0.390777	NA	NA	NA	-0.390777	767	-2.88579	No	NA	1830	-5.53656	No	NA	1354	-5.95618	No	-0.390777	648	-2.17267	No	-0.390777	850	-2.39394	No
Q99720	SIGMAR1	Sigma non-opioid intracellular receptor 1 (Aging-associated gene 8 protein) (SR31747-binding protein) (SR-BP) (Sigma 1-type opioid receptor) (SIG-1R) (Sigma1-receptor) (Sigma1R) (hSigmaR1)	None	rest	0.0399	0	1208	0	NA	-0.462909	0.323338	NA	NA	-0.462909	768	-2.88579	No	NA	1831	-5.53656	No	NA	1355	-5.95618	No	-0.0697857	643	-2.17267	No	-0.0697857	847	-2.39394	No
P00558	PGK1	Phosphoglycerate kinase 1 (EC 2.7.2.3) (Cell migration-inducing gene 10 protein) (Primer recognition protein 2) (PRP 2)	None	rest	-0.9741	0	448	0	NA	-0.470363	-1.12364	NA	NA	-0.470363	769	-2.88579	No	NA	1832	-5.53656	No	NA	1356	-5.95618	No	-0.797001	657	-2.17267	No	-0.797001	858	-2.39394	No
O60762	DPM1	Dolichol-phosphate mannosyltransferase subunit 1 (EC 2.4.1.83) (Dolichol-phosphate mannose synthase subunit 1) (DPM synthase subunit 1) (Dolichyl-phosphate beta-D-mannosyltransferase subunit 1) (Mannose-P-dolichol synthase subunit 1) (MPD synthase subunit 1)	None	rest	1.6431	0	853	0	NA	-0.501896	NA	NA	NA	-0.501896	770	-2.88579	No	NA	1833	-5.53656	No	NA	1357	-5.95618	No	-0.501896	649	-2.17267	No	-0.501896	852	-2.39394	No
P63244	RACK1	Receptor of activated protein C kinase 1 (Cell proliferation-inducing gene 21 protein) (Guanine nucleotide-binding protein subunit beta-2-like 1) (Guanine nucleotide-binding protein subunit beta-like protein 12.3) (Human lung cancer oncogene 7 protein) (HLC-7) (Receptor for activated C kinase) [Cleaved into: Receptor of activated protein C kinase 1, N-terminally processed (Guanine nucleotide-bind…	RNA GO-term	rest	-2.7787	0	1049	0	-0.442654	-0.741827	-0.805438	3.25818	2.34384	-0.592241	771	-2.88579	No	2.80101	430	-0.411862	No	-0.442654	401	-1.18054	No	-0.663307	653	-2.17267	No	0.722419	837	-2.39394	No
Q8WY22	BRI3BP	BRI3-binding protein (I3-binding protein) (Cervical cancer 1 proto-oncogene-binding protein KG19) (HCCRBP-1)	None	rest	-0.5897	0	1026	0	NA	-0.662464	-0.36787	NA	NA	-0.662464	772	-2.88579	No	NA	1834	-5.53656	No	NA	1358	-5.95618	No	-0.515167	650	-2.17267	No	-0.515167	853	-2.39394	No
P22234	PAICS	Multifunctional protein ADE2 [Includes: Phosphoribosylaminoimidazole-succinocarboxamide synthase (EC 6.3.2.6) (SAICAR synthetase); Phosphoribosylaminoimidazole carboxylase (EC 4.1.1.21) (AIR carboxylase) (AIRC)]	MitoCarta2.0	rest	0.08	0	182	0	NA	-0.669366	-0.883273	NA	NA	-0.669366	773	-2.88579	No	NA	1835	-5.53656	No	NA	1359	-5.95618	No	-0.776319	654	-2.17267	No	-0.776319	855	-2.39394	No
Q8N5G0	SMIM20	Small integral membrane protein 20 (Mitochondrial translation regulation assembly intermediate of cytochrome c oxidase protein of 7 kDa) (MITRAC7)	None	rest	4.1784	0	476	0	NA	-0.706362	-2.45632	NA	NA	-0.706362	774	-2.88579	No	NA	1836	-5.53656	No	NA	1360	-5.95618	No	-1.58134	668	-2.17267	No	-1.58134	867	-2.39394	No
P67812	SEC11A	Signal peptidase complex catalytic subunit SEC11A (EC 3.4.21.89) (Endopeptidase SP18) (Microsomal signal peptidase 18 kDa subunit) (SPase 18 kDa subunit) (SEC11 homolog A) (SEC11-like protein 1) (SPC18)	None	rest	-0.5781	0	1499	0	NA	-1.15766	-3.5415	NA	NA	-1.15766	775	-2.88579	No	NA	1837	-5.53656	No	NA	1361	-5.95618	No	-2.34958	672	-2.17267	No	-2.34958	870	-2.39394	No
P61081	UBE2M	NEDD8-conjugating enzyme Ubc12 (EC 6.3.2.-) (NEDD8 carrier protein) (NEDD8 protein ligase) (Ubiquitin-conjugating enzyme E2 M)	None	rest	4.11	0	1103	0	NA	-1.23426	-2.55957	NA	NA	-1.23426	776	-2.88579	No	NA	1838	-5.53656	No	NA	1362	-5.95618	No	-1.89691	670	-2.17267	No	-1.89691	869	-2.39394	No
Q00688	FKBP3	Peptidyl-prolyl cis-trans isomerase FKBP3 (PPIase FKBP3) (EC 5.2.1.8) (25 kDa FK506-binding protein) (25 kDa FKBP) (FKBP-25) (FK506-binding protein 3) (FKBP-3) (Immunophilin FKBP25) (Rapamycin-selective 25 kDa immunophilin) (Rotamase)	RNA GO-term	negative	0.708	0	303	0	NA	-1.31109	NA	1.67158	NA	-1.31109	777	-2.88579	No	1.67158	444	-0.411862	No	NA	1334	-5.95618	No	-1.31109	667	-2.17267	No	0.180241	845	-2.39394	No
P55072	VCP	Transitional endoplasmic reticulum ATPase (TER ATPase) (EC 3.6.4.6) (15S Mg(2+)-ATPase p97 subunit) (Valosin-containing protein) (VCP)	RNA GO-term	rest	4.1824	0	597	0	-0.859741	-1.91321	-0.512695	0.899831	3.30919	-1.38648	778	-2.88579	No	2.10451	439	-0.411862	No	-0.859741	402	-1.18054	No	-1.09522	664	-2.17267	No	0.184675	844	-2.39394	No
Q9UEU0	VTI1B	Vesicle transport through interaction with t-SNAREs homolog 1B (Vesicle transport v-SNARE protein Vti1-like 1) (Vti1-rp1)	None	rest	-2.1652	0	1081	0	NA	-1.38739	-2.1948	NA	NA	-1.38739	779	-2.88579	No	NA	1839	-5.53656	No	NA	1363	-5.95618	No	-1.79109	669	-2.17267	No	-1.79109	868	-2.39394	No
P00338	LDHA	L-lactate dehydrogenase A chain (LDH-A) (EC 1.1.1.27) (Cell proliferation-inducing gene 19 protein) (LDH muscle subunit) (LDH-M) (Renal carcinoma antigen NY-REN-59)	None	rest	0.0944	0	800	0	-1.52208	-1.38071	-0.228383	NA	NA	-1.45139	780	-2.88579	No	NA	1840	-5.53656	No	-1.52208	403	-1.18054	No	-1.04372	663	-2.17267	No	-1.04372	864	-2.39394	No
Q8NHW5	RPLP0P6	60S acidic ribosomal protein P0-like	None	rest	NA	1	1308	0	NA	NA	NA	NA	NA	NA	781	-2.90433	No	NA	890	-3.10092	No	NA	589	-3.52054	No	NA	1371	-7.11804	No	NA	1725	-6.42346	No
O00488	ZNF593	Zinc finger protein 593 (Zinc finger protein T86)	None	rest	-5.7816	1	1488	1	NA	NA	NA	2.41665	NA	NA	782	-3.00651	No	2.41665	197	1.92159	Yes	NA	606	-3.62273	No	NA	1381	-7.22023	No	2.41665	337	-0.0604846	No
O43583	DENR	Density-regulated protein (DRP) (Protein DRP1) (Smooth muscle cell-associated protein 3) (SMAP-3)	RNA GO-term	rest	-10.6961	1	337	1	NA	NA	NA	NA	NA	NA	783	-3.00651	No	NA	902	-3.2031	No	NA	619	-3.62273	No	NA	1389	-7.22023	No	NA	1833	-6.52564	No
P62495	ETF1	Eukaryotic peptide chain release factor subunit 1 (Eukaryotic release factor 1) (eRF1) (Protein Cl1) (TB3-1)	RNA GO-term	rest	-10.0112	1	795	1	NA	NA	NA	0.332624	NA	NA	784	-3.00651	No	0.332624	209	1.92159	No	NA	614	-3.62273	No	NA	1388	-7.22023	No	0.332624	358	-0.0604846	No
P78346	RPP30	Ribonuclease P protein subunit p30 (RNaseP protein p30) (EC 3.1.26.5) (RNase P subunit 2)	RNA GO-term	negative	-10.6961	1	395	1	NA	NA	NA	3.21583	NA	NA	785	-3.00651	No	3.21583	178	1.92159	No	NA	593	-3.62273	No	NA	1373	-7.22023	No	3.21583	322	-0.0604846	No
Q13895	BYSL	Bystin	RNA GO-term	rest	-7.8105	1	927	2	NA	NA	-0.716017	1.86266	NA	NA	786	-3.00651	No	1.86266	205	1.92159	No	NA	612	-3.62273	No	-0.716017	292	0.160781	No	0.573323	356	-0.0604846	No
Q15397	PUM3	Pumilio homolog 3 (HBV X-transactivated gene 5 protein) (HBV XAg-transactivated protein 5) (Minor histocompatibility antigen HA-8) (HLA-HA8)	RNA GO-term	rest	-10.6961	1	1167	1	NA	NA	NA	2.71461	1.70906	NA	787	-3.00651	No	2.21184	201	1.92159	No	NA	608	-3.62273	No	NA	1383	-7.22023	No	2.21184	340	-0.0604846	No
Q2NL82	TSR1	Pre-rRNA-processing protein TSR1 homolog	RNA GO-term	rest	-10.0112	1	1465	1	NA	NA	NA	2.39115	NA	NA	788	-3.00651	No	2.39115	198	1.92159	No	NA	607	-3.62273	No	NA	1382	-7.22023	No	2.39115	338	-0.0604846	No
Q6I9Y2	THOC7	THO complex subunit 7 homolog (Functional spliceosome-associated protein 24) (fSAP24) (Ngg1-interacting factor 3-like protein 1-binding protein 1) (NIF3L1-binding protein 1) (hTREX30)	RNA GO-term	rest	-5.6305	1	863	1	NA	NA	NA	NA	NA	NA	789	-3.00651	No	NA	903	-3.2031	No	NA	620	-3.62273	No	NA	1390	-7.22023	No	NA	1834	-6.52564	No
Q8NEJ9	NGDN	Neuroguidin (Centromere accumulated nuclear protein 1) (CANu1) (EIF4E-binding protein)	RNA GO-term	rest	-10.6961	1	852	1	NA	NA	NA	2.2073	3.5117	NA	790	-3.00651	No	2.8595	186	1.92159	No	NA	599	-3.62273	No	NA	1376	-7.22023	No	2.8595	325	-0.0604846	No
Q8NI36	WDR36	WD repeat-containing protein 36 (T-cell activation WD repeat-containing protein) (TA-WDRP)	RNA GO-term	rest	-6.2297	1	824	1	NA	NA	NA	0.855773	NA	NA	791	-3.00651	No	0.855773	208	1.92159	No	NA	613	-3.62273	No	NA	1387	-7.22023	No	0.855773	355	-0.0604846	No
Q969Q0	RPL36AL	60S ribosomal protein L36a-like	None	rest	-13.4554	1	455	3	NA	NA	NA	NA	NA	NA	792	-3.00651	No	NA	904	-3.2031	No	NA	621	-3.62273	No	NA	1391	-7.22023	No	NA	1835	-6.52564	No
Q9BUI4	POLR3C	DNA-directed RNA polymerase III subunit RPC3 (RNA polymerase III subunit C3) (DNA-directed RNA polymerase III subunit C) (RNA polymerase III 62 kDa subunit) (RPC62)	None	rest	-7.8105	1	634	1	NA	NA	NA	NA	NA	NA	793	-3.00651	No	NA	905	-3.2031	No	NA	622	-3.62273	No	NA	1392	-7.22023	No	NA	1836	-6.52564	No
Q9BV44	THUMPD3	THUMP domain-containing protein 3	RNA GO-term	rest	-10.6961	1	1090	4	NA	NA	NA	NA	NA	NA	794	-3.00651	No	NA	906	-3.2031	No	NA	623	-3.62273	No	NA	1393	-7.22023	No	NA	1837	-6.52564	No
Q9BYG3	NIFK	MKI67 FHA domain-interacting nucleolar phosphoprotein (Nucleolar phosphoprotein Nopp34) (Nucleolar protein interacting with the FHA domain of pKI-67) (hNIFK)	RNA GO-term	rest	-6.2297	1	545	1	NA	NA	NA	2.46253	3.00786	NA	795	-3.00651	No	2.73519	191	1.92159	No	NA	604	-3.62273	No	NA	1379	-7.22023	No	2.73519	329	-0.0604846	No
Q9H0A0	NAT10	RNA cytidine acetyltransferase (EC 2.3.1.-) (18S rRNA cytosine acetyltransferase) (N-acetyltransferase 10)	RNA GO-term	rest	-10.6961	1	414	2	NA	NA	NA	1.90308	2.41468	NA	796	-3.00651	No	2.15888	203	1.92159	No	NA	610	-3.62273	No	NA	1385	-7.22023	No	2.15888	342	-0.0604846	No
Q9H633	RPP21	Ribonuclease P protein subunit p21 (RNaseP protein p21) (EC 3.1.26.5) (Ribonuclease P/MRP 21 kDa subunit) (Ribonucleoprotein V)	None	rest	-7.8105	1	840	1	NA	NA	NA	NA	NA	NA	797	-3.00651	No	NA	907	-3.2031	No	NA	624	-3.62273	No	NA	1394	-7.22023	No	NA	1838	-6.52564	No
Q9H7B2	RPF2	Ribosome production factor 2 homolog (Brix domain-containing protein 1) (Ribosome biogenesis protein RPF2 homolog)	RNA GO-term	rest	-10.6961	1	925	2	NA	NA	NA	2.5921	1.35948	NA	798	-3.00651	No	1.97579	204	1.92159	No	NA	611	-3.62273	No	NA	1386	-7.22023	No	1.97579	344	-0.0604846	No
Q9H8H0	NOL11	Nucleolar protein 11	RNA GO-term	rest	-10.0112	1	369	1	NA	NA	NA	1.36673	4.25223	NA	799	-3.00651	No	2.80948	189	1.92159	No	NA	602	-3.62273	No	NA	1378	-7.22023	No	2.80948	327	-0.0604846	No
Q9NP64	ZCCHC17	Nucleolar protein of 40 kDa (pNO40) (Pnn-interacting nucleolar protein) (Putative S1 RNA-binding domain protein) (PS1D protein) (Zinc finger CCHC domain-containing protein 17)	RNA GO-term	rest	-3.2256	1	606	1	NA	NA	NA	3.34911	2.6637	NA	800	-3.00651	No	3.0064	185	1.92159	No	NA	598	-3.62273	No	NA	1375	-7.22023	No	3.0064	324	-0.0604846	No
Q9NVR5	DNAAF2	Protein kintoun (Dynein assembly factor 2, axonemal)	None	rest	-8.2811	1	881	2	NA	NA	NA	NA	NA	NA	801	-3.00651	No	NA	908	-3.2031	No	NA	625	-3.62273	No	NA	1395	-7.22023	No	NA	1839	-6.52564	No
Q9NWS0	PIH1D1	PIH1 domain-containing protein 1 (Nucleolar protein 17 homolog)	None	rest	-10.0112	1	844	1	NA	NA	NA	NA	NA	NA	802	-3.00651	No	NA	909	-3.2031	No	NA	626	-3.62273	No	NA	1396	-7.22023	No	NA	1840	-6.52564	No
Q9NY93	DDX56	Probable ATP-dependent RNA helicase DDX56 (EC 3.6.4.13) (ATP-dependent 61 kDa nucleolar RNA helicase) (DEAD box protein 21) (DEAD box protein 56)	RNA GO-term	rest	-3.2256	1	690	1	NA	NA	NA	2.16004	NA	NA	803	-3.00651	No	2.16004	202	1.92159	No	NA	609	-3.62273	No	NA	1384	-7.22023	No	2.16004	341	-0.0604846	No
Q9UGY1	NOL12	Nucleolar protein 12	RNA GO-term	rest	-7.8105	1	613	4	NA	NA	NA	4.42556	2.75225	NA	804	-3.00651	No	3.58891	144	2.65095	Yes	NA	591	-3.62273	No	NA	1372	-7.22023	No	3.58891	76	4.41345	Yes
Q9ULX3	NOB1	RNA-binding protein NOB1 (Phosphorylation regulatory protein HP-10) (Protein ART-4)	None	rest	-10.6961	1	218	1	NA	NA	NA	NA	NA	NA	805	-3.00651	No	NA	910	-3.2031	No	NA	627	-3.62273	No	NA	1397	-7.22023	No	NA	1841	-6.52564	No
Q9UNX3	RPL26L1	60S ribosomal protein L26-like 1	RNA GO-term	rest	-6.9601	1	555	3	NA	NA	NA	NA	NA	NA	806	-3.00651	No	NA	911	-3.2031	No	NA	628	-3.62273	No	NA	1398	-7.22023	No	NA	1842	-6.52564	No
Q9Y324	FCF1	rRNA-processing protein FCF1 homolog	RNA GO-term	rest	-6.2297	1	1427	2	NA	NA	NA	2.64043	NA	NA	807	-3.00651	No	2.64043	194	1.92159	No	NA	605	-3.62273	No	NA	1380	-7.22023	No	2.64043	330	-0.0604846	No
Q9Y3C1	NOP16	Nucleolar protein 16 (HBV pre-S2 trans-regulated protein 3)	RNA GO-term	rest	-7.1255	1	256	1	NA	NA	NA	2.96492	3.215	NA	808	-3.00651	No	3.08996	181	1.92159	No	NA	595	-3.62273	No	NA	1374	-7.22023	No	3.08996	323	-0.0604846	No
Q9Y3T9	NOC2L	Nucleolar complex protein 2 homolog (Protein NOC2 homolog) (NOC2-like protein) (Novel INHAT repressor)	RNA GO-term	rest	-6.608	1	1041	2	NA	NA	NA	2.50536	3.14486	NA	809	-3.00651	No	2.82511	188	1.92159	No	NA	601	-3.62273	No	NA	1377	-7.22023	No	2.82511	326	-0.0604846	No
Q9BZZ5	API5	Apoptosis inhibitor 5 (API-5) (Antiapoptosis clone 11 protein) (AAC-11) (Cell migration-inducing gene 8 protein) (Fibroblast growth factor 2-interacting factor) (FIF) (Protein XAGL)	RNA GO-term	rest	-8.2811	0	1549	0	NA	6.39412	-0.203315	2.60648	4.92192	6.39412	810	-3.12423	No	3.7642	1764	-5.3533	No	NA	7643	-11.627	No	3.0954	1430	-7.84346	No	3.4298	1946	-8.06473	No
Q9Y3Y2	CHTOP	Chromatin target of PRMT1 protein (Friend of PRMT1 protein) (Small arginine- and glycine-rich protein) (SRAG)	RNA GO-term	rest	-10.6961	0	1796	0	NA	6.29439	-3.5345	3.09244	4.82388	6.29439	811	-3.12423	No	3.95816	1761	-5.3533	No	NA	7642	-11.627	No	1.37994	1445	-7.84346	No	2.66905	1959	-8.06473	No
Q9NZB2	FAM120A	Constitutive coactivator of PPAR-gamma-like protein 1 (Oxidative stress-associated Src activator) (Protein FAM120A)	RNA GO-term	rest	-8.0704	0	2212	0	7.23235	4.61918	-0.260448	4.07805	4.88151	5.92576	812	-3.12423	No	4.47978	1760	-5.3533	No	7.23235	583	-3.49769	No	3.86369	366	-1.49769	No	4.11013	1040	-3.5908	No
Q9BSD7	NTPCR	Cancer-related nucleoside-triphosphatase (NTPase) (EC 3.6.1.15) (Nucleoside triphosphate phosphohydrolase)	RNA GO-term	rest	-8.0704	0	2986	0	8.39921	0.414523	-0.372508	NA	3.8427	4.40687	813	-3.12423	No	3.8427	1763	-5.3533	No	8.39921	582	-3.49769	No	2.81374	1431	-7.84346	No	3.07098	1949	-8.06473	No
P26583	HMGB2	High mobility group protein B2 (High mobility group protein 2) (HMG-2)	RNA GO-term	rest	-6.2297	0	2715	0	6.41942	1.00897	3.0266	1.87348	1.71113	3.71419	814	-3.12423	No	1.79231	1981	-6.08265	No	6.41942	586	-3.49769	No	3.485	1429	-7.84346	No	2.80792	1955	-8.06473	No
O14874	BCKDK	[3-methyl-2-oxobutanoate dehydrogenase [lipoamide]] kinase, mitochondrial (EC 2.7.11.4) (Branched-chain alpha-ketoacid dehydrogenase kinase) (BCKD-kinase) (BCKDHKIN)	MitoCarta2.0	rest	27.1808	0	2004	1	NA	NA	NA	NA	NA	NA	815	-3.38772	No	NA	967	-3.58431	No	NA	646	-4.00394	No	NA	1399	-7.60144	No	NA	1843	-6.90685	No
O15382	BCAT2	Branched-chain-amino-acid aminotransferase, mitochondrial (BCAT(m)) (EC 2.6.1.42) (Placental protein 18) (PP18)	MitoCarta2.0	rest	15.2627	0	1949	1	NA	NA	NA	NA	NA	NA	816	-3.38772	No	NA	968	-3.58431	No	NA	647	-4.00394	No	NA	1400	-7.60144	No	NA	1844	-6.90685	No
O75600	GCAT	2-amino-3-ketobutyrate coenzyme A ligase, mitochondrial (AKB ligase) (EC 2.3.1.29) (Aminoacetone synthase) (Glycine acetyltransferase)	MitoCarta2.0	rest	19.7152	0	1925	1	NA	NA	NA	NA	NA	NA	817	-3.38772	No	NA	969	-3.58431	No	NA	648	-4.00394	No	NA	1401	-7.60144	No	NA	1845	-6.90685	No
O75648	TRMU	Mitochondrial tRNA-specific 2-thiouridylase 1 (EC 2.8.1.14) (MTO2 homolog)	RNA GO-term & MitoCarta2.0	rest	15.0407	0	2321	1	NA	NA	NA	NA	NA	NA	818	-3.38772	No	NA	970	-3.58431	No	NA	649	-4.00394	No	NA	1402	-7.60144	No	NA	1846	-6.90685	No
P05165	PCCA	Propionyl-CoA carboxylase alpha chain, mitochondrial (PCCase subunit alpha) (EC 6.4.1.3) (Propanoyl-CoA:carbon dioxide ligase subunit alpha)	MitoCarta2.0	rest	24.4144	0	2686	1	NA	NA	NA	NA	NA	NA	819	-3.38772	No	NA	971	-3.58431	No	NA	650	-4.00394	No	NA	1403	-7.60144	No	NA	1847	-6.90685	No
P09110	ACAA1	3-ketoacyl-CoA thiolase, peroxisomal (EC 2.3.1.16) (Acetyl-CoA acyltransferase) (Beta-ketothiolase) (Peroxisomal 3-oxoacyl-CoA thiolase)	MitoCarta2.0	rest	14.0449	0	1578	1	NA	NA	NA	NA	NA	NA	820	-3.38772	No	NA	972	-3.58431	No	NA	651	-4.00394	No	NA	1404	-7.60144	No	NA	1848	-6.90685	No
Q13825	AUH	Methylglutaconyl-CoA hydratase, mitochondrial (EC 4.2.1.18) (AU-specific RNA-binding enoyl-CoA hydratase) (AU-binding protein/enoyl-CoA hydratase)	RNA GO-term & MitoCarta2.0	rest	32.2168	0	2965	1	NA	NA	NA	NA	NA	NA	821	-3.38772	No	NA	973	-3.58431	No	NA	652	-4.00394	No	NA	1405	-7.60144	No	NA	1849	-6.90685	No
Q16854	DGUOK	Deoxyguanosine kinase, mitochondrial (dGK) (EC 2.7.1.113)	MitoCarta2.0	rest	9.7551	0	1542	2	NA	NA	NA	NA	NA	NA	822	-3.38772	No	NA	974	-3.58431	No	NA	653	-4.00394	No	NA	1406	-7.60144	No	NA	1850	-6.90685	No
Q5TEU4	NDUFAF5	Arginine-hydroxylase NDUFAF5, mitochondrial (EC 1.-.-.-) (NADH dehydrogenase [ubiquinone] 1 alpha subcomplex assembly factor 5) (Putative methyltransferase NDUFAF5) (EC 2.1.1.-)	MitoCarta2.0	rest	26.6921	0	1867	3	NA	NA	NA	NA	NA	NA	823	-3.38772	No	NA	975	-3.58431	No	NA	654	-4.00394	No	NA	1407	-7.60144	No	NA	1851	-6.90685	No
Q6DKK2	TTC19	Tetratricopeptide repeat protein 19, mitochondrial (TPR repeat protein 19)	MitoCarta2.0	rest	13.0076	0	2431	1	NA	NA	NA	NA	NA	NA	824	-3.38772	No	NA	976	-3.58431	No	NA	655	-4.00394	No	NA	1408	-7.60144	No	NA	1852	-6.90685	No
Q7L592	NDUFAF7	Protein arginine methyltransferase NDUFAF7, mitochondrial (EC 2.1.1.320) (NADH dehydrogenase [ubiquinone] complex I, assembly factor 7) (Protein midA homolog)	MitoCarta2.0	rest	15.9113	0	2207	2	NA	NA	NA	NA	NA	NA	825	-3.38772	No	NA	977	-3.58431	No	NA	656	-4.00394	No	NA	1409	-7.60144	No	NA	1853	-6.90685	No
Q86W56	PARG	Poly(ADP-ribose) glycohydrolase (EC 3.2.1.143)	MitoCarta2.0	rest	20.4068	0	2578	1	NA	NA	NA	NA	NA	NA	826	-3.38772	No	NA	978	-3.58431	No	NA	657	-4.00394	No	NA	1410	-7.60144	No	NA	1854	-6.90685	No
Q86WA6	BPHL	Valacyclovir hydrolase (VACVase) (Valacyclovirase) (EC 3.1.-.-) (Biphenyl hydrolase-like protein) (Biphenyl hydrolase-related protein) (Bph-rp) (Breast epithelial mucin-associated antigen) (MCNAA)	MitoCarta2.0	rest	20.4068	0	2578	1	NA	NA	NA	NA	NA	NA	827	-3.38772	No	NA	979	-3.58431	No	NA	658	-4.00394	No	NA	1411	-7.60144	No	NA	1855	-6.90685	No
Q86X76	NIT1	Nitrilase homolog 1 (EC 3.5.-.-)	MitoCarta2.0	rest	12.2585	0	2010	1	NA	NA	NA	NA	NA	NA	828	-3.38772	No	NA	980	-3.58431	No	NA	659	-4.00394	No	NA	1412	-7.60144	No	NA	1856	-6.90685	No
Q8N5M1	ATPAF2	ATP synthase mitochondrial F1 complex assembly factor 2 (ATP12 homolog)	MitoCarta2.0	rest	27.4512	0	1927	1	NA	NA	NA	NA	NA	NA	829	-3.38772	No	NA	981	-3.58431	No	NA	660	-4.00394	No	NA	1413	-7.60144	No	NA	1857	-6.90685	No
Q8WUK0	PTPMT1	Phosphatidylglycerophosphatase and protein-tyrosine phosphatase 1 (EC 3.1.3.27) (PTEN-like phosphatase) (Phosphoinositide lipid phosphatase) (Protein-tyrosine phosphatase mitochondrial 1) (EC 3.1.3.16) (EC 3.1.3.48)	MitoCarta2.0	rest	7.3937	0	2697	1	NA	NA	-0.487504	NA	NA	NA	830	-3.38772	No	NA	982	-3.58431	No	NA	661	-4.00394	No	-0.487504	322	-0.22043	No	-0.487504	368	-0.441696	No
Q92506	HSD17B8	Estradiol 17-beta-dehydrogenase 8 (EC 1.1.1.62) (17-beta-hydroxysteroid dehydrogenase 8) (17-beta-HSD 8) (3-ketoacyl-[acyl-carrier-protein] reductase alpha subunit) (KAR alpha subunit) (3-oxoacyl-[acyl-carrier-protein] reductase) (EC 1.1.1.-) (Protein Ke6) (Ke-6) (Really interesting new gene 2 protein) (Short chain dehydrogenase/reductase family 30C member 1) (Testosterone 17-beta-dehydrogenase 8…	MitoCarta2.0	rest	20.727	0	1697	1	NA	NA	NA	NA	NA	NA	831	-3.38772	No	NA	983	-3.58431	No	NA	662	-4.00394	No	NA	1414	-7.60144	No	NA	1858	-6.90685	No
Q96RQ3	MCCC1	Methylcrotonoyl-CoA carboxylase subunit alpha, mitochondrial (MCCase subunit alpha) (EC 6.4.1.4) (3-methylcrotonyl-CoA carboxylase 1) (3-methylcrotonyl-CoA carboxylase biotin-containing subunit) (3-methylcrotonyl-CoA:carbon dioxide ligase subunit alpha)	MitoCarta2.0	rest	24.4144	0	1527	1	NA	NA	-0.867176	NA	NA	NA	832	-3.38772	No	NA	984	-3.58431	No	NA	663	-4.00394	No	-0.867176	324	-0.22043	No	-0.867176	370	-0.441696	No
Q9H0R6	QRSL1	Glutamyl-tRNA(Gln) amidotransferase subunit A, mitochondrial (Glu-AdT subunit A) (EC 6.3.5.7) (Glutaminyl-tRNA synthase-like protein 1)	MitoCarta2.0	rest	9.164	0	1564	1	NA	NA	NA	NA	NA	NA	833	-3.38772	No	NA	985	-3.58431	No	NA	664	-4.00394	No	NA	1415	-7.60144	No	NA	1859	-6.90685	No
Q9NRG7	SDR39U1	Epimerase family protein SDR39U1 (EC 1.1.1.-) (Short-chain dehydrogenase/reductase family 39U member 1)	MitoCarta2.0	rest	12.5742	0	1770	2	NA	NA	NA	NA	NA	NA	834	-3.38772	No	NA	986	-3.58431	No	NA	665	-4.00394	No	NA	1416	-7.60144	No	NA	1860	-6.90685	No
Q9NVA1	UQCC1	Ubiquinol-cytochrome-c reductase complex assembly factor 1 (Basic FGF-repressed Zic-binding protein) (bFGF-repressed Zic-binding protein) (bFZb) (Ubiquinol-cytochrome c reductase complex chaperone CBP3 homolog)	MitoCarta2.0	rest	27.746	0	1807	2	NA	NA	-0.617139	NA	NA	NA	835	-3.38772	No	NA	987	-3.58431	No	NA	666	-4.00394	No	-0.617139	323	-0.22043	No	-0.617139	369	-0.441696	No
Q9NXA8	SIRT5	NAD-dependent protein deacylase sirtuin-5, mitochondrial (EC 3.5.1.-) (Regulatory protein SIR2 homolog 5) (SIR2-like protein 5)	MitoCarta2.0	rest	12.8138	0	1891	1	NA	NA	NA	NA	NA	NA	836	-3.38772	No	NA	988	-3.58431	No	NA	667	-4.00394	No	NA	1417	-7.60144	No	NA	1861	-6.90685	No
A8MTY0	ZNF724	Zinc finger protein 724	None	rest	NA	0	NA	1	NA	NA	NA	NA	NA	NA	837	-3.43535	No	NA	989	-3.63193	No	NA	668	-4.05156	No	NA	1418	-7.64906	No	NA	1862	-6.95447	No
Q58FF6	HSP90AB4P	Putative heat shock protein HSP 90-beta 4	None	rest	NA	0	NA	1	NA	NA	NA	NA	NA	NA	838	-3.43535	No	NA	990	-3.63193	No	NA	669	-4.05156	No	NA	1419	-7.64906	No	NA	1863	-6.95447	No
Q58FG0	HSP90AA5P	Putative heat shock protein HSP 90-alpha A5 (Heat shock protein 90-alpha E) (Heat shock protein 90Ae)	None	rest	NA	0	NA	1	NA	NA	NA	NA	NA	NA	839	-3.43535	No	NA	991	-3.63193	No	NA	670	-4.05156	No	NA	1420	-7.64906	No	NA	1864	-6.95447	No
P03928	MT-ATP8	ATP synthase protein 8 (A6L) (F-ATPase subunit 8)	MitoCarta2.0	rest	9.7131	0	NA	0	NA	2.23808	2.00976	NA	NA	2.23808	840	-3.46813	No	NA	2007	-6.11889	No	NA	1472	-6.53852	No	2.12392	674	-2.75501	No	2.12392	874	-2.97627	No
Q9NUD5	ZCCHC3	Zinc finger CCHC domain-containing protein 3	RNA GO-term	rest	-10.6961	1	6670	1	3.29126	3.6596	-4.05896	3.08863	4.16815	3.47543	841	-3.56494	No	3.62839	392	-0.361654	No	3.29126	423	-1.85968	No	0.963965	687	-2.85182	No	2.02974	901	-3.07308	No
Q7Z417	NUFIP2	Nuclear fragile X mental retardation-interacting protein 2 (82 kDa FMRP-interacting protein) (82-FIP) (Cell proliferation-inducing gene 1 protein) (FMRP-interacting protein 2)	RNA GO-term	rest	-8.0704	1	4935	1	0.764062	5.5272	-0.169928	2.48584	4.17131	3.14563	842	-3.56494	No	3.32857	509	-1.09101	No	0.764062	426	-1.85968	No	2.04044	683	-2.85182	No	2.5557	890	-3.07308	No
Q6P158	DHX57	Putative ATP-dependent RNA helicase DHX57 (EC 3.6.4.13) (DEAH box protein 57)	RNA GO-term	rest	-4.3576	1	13405	1	NA	3.07056	0.939728	2.00594	3.60182	3.07056	843	-3.56494	No	2.80388	518	-1.09101	No	NA	1499	-6.63533	No	2.00514	684	-2.85182	No	2.40451	896	-3.07308	No
Q9H6S0	YTHDC2	Probable ATP-dependent RNA helicase YTHDC2 (EC 3.6.4.13) (YTH domain-containing protein 2)	RNA GO-term	rest	-4.3576	1	4275	1	NA	2.71785	0.425839	1.0677	3.88244	2.71785	844	-3.56494	No	2.47507	526	-1.09101	No	NA	1506	-6.63533	No	1.57184	685	-2.85182	No	2.02346	902	-3.07308	No
P19525	EIF2AK2	Interferon-induced, double-stranded RNA-activated protein kinase (EC 2.7.11.1) (Eukaryotic translation initiation factor 2-alpha kinase 2) (eIF-2A protein kinase 2) (Interferon-inducible RNA-dependent protein kinase) (P1/eIF-2A protein kinase) (Protein kinase RNA-activated) (PKR) (Protein kinase R) (Tyrosine-protein kinase EIF2AK2) (EC 2.7.10.2) (p68 kinase)	RNA GO-term	rest	-6.2297	1	15798	1	NA	2.57374	NA	-0.230046	2.60352	2.57374	845	-3.56494	No	1.18674	535	-1.09101	No	NA	1514	-6.63533	No	2.57374	681	-2.85182	No	1.64907	908	-3.07308	No
O43390	HNRNPR	Heterogeneous nuclear ribonucleoprotein R (hnRNP R)	RNA GO-term	rest	-6.2297	1	3891	3	2.61665	1.80265	-0.380469	3.66252	5.28966	2.20965	846	-3.56494	No	4.47609	386	-0.361654	No	2.61665	424	-1.85968	No	1.34628	686	-2.85182	No	2.5982	889	-3.07308	No
Q14684	RRP1B	Ribosomal RNA processing protein 1 homolog B (RRP1-like protein B)	RNA GO-term	rest	-10.6961	1	3328	2	NA	2.00485	-0.48416	3.15323	3.1267	2.00485	847	-3.56494	No	3.13996	513	-1.09101	No	NA	1495	-6.63533	No	0.760346	688	-2.85182	No	1.95015	904	-3.07308	No
P62910	RPL32	60S ribosomal protein L32	RNA GO-term	rest	-5.2802	1	3829	2	0.566591	2.51438	-1.26387	2.47275	NA	1.54049	848	-3.56494	No	2.47275	527	-1.09101	No	0.566591	427	-1.85968	No	0.605701	689	-2.85182	No	1.07246	910	-3.07308	No
P26368	U2AF2	Splicing factor U2AF 65 kDa subunit (U2 auxiliary factor 65 kDa subunit) (hU2AF(65)) (hU2AF65) (U2 snRNP auxiliary factor large subunit)	RNA GO-term	rest	-6.2297	1	6410	3	NA	1.27057	-1.46112	2.71819	4.4515	1.27057	849	-3.56494	No	3.58484	394	-0.361654	No	NA	1487	-6.63533	No	-0.0952727	691	-2.85182	No	1.74479	907	-3.07308	No
P42694	HELZ	Probable helicase with zinc finger domain (EC 3.6.4.-) (Down-regulated in human cancers protein)	RNA GO-term	rest	-10.6961	1	7182	1	NA	0.379922	NA	2.27144	3.79329	0.379922	850	-3.56494	No	3.03237	515	-1.09101	No	NA	1496	-6.63533	No	0.379922	690	-2.85182	No	2.14822	899	-3.07308	No
P61011	SRP54	Signal recognition particle 54 kDa protein (SRP54)	RNA GO-term	rest	-7.692	1	4440	1	NA	-0.640545	-0.914196	2.4868	NA	-0.640545	851	-3.56494	No	2.4868	525	-1.09101	No	NA	1505	-6.63533	No	-0.77737	693	-2.85182	No	0.310686	911	-3.07308	No
O00410	IPO5	Importin-5 (Imp5) (Importin subunit beta-3) (Karyopherin beta-3) (Ran-binding protein 5) (RanBP5)	RNA GO-term	rest	-6.6912	0	874	1	1.46098	NA	NA	NA	4.62129	1.46098	852	-3.60233	No	4.62129	425	-0.399042	No	1.46098	434	-1.89707	No	1.46098	696	-2.88921	No	3.04114	912	-3.11047	No
P05387	RPLP2	60S acidic ribosomal protein P2 (Renal carcinoma antigen NY-REN-44)	None	rest	-7.3086	0	1360	1	3.12816	-0.616226	-0.373924	1.10519	NA	1.25597	853	-3.60233	No	1.10519	546	-1.12839	No	3.12816	433	-1.89707	No	0.712672	697	-2.88921	No	0.810802	919	-3.11047	No
O43324	EEF1E1	Eukaryotic translation elongation factor 1 epsilon-1 (Aminoacyl tRNA synthetase complex-interacting multifunctional protein 3) (Elongation factor p18) (Multisynthase complex auxiliary component p18)	None	rest	-6.2297	0	348	2	NA	0.581621	-0.416205	NA	NA	0.581621	854	-3.60233	No	NA	2043	-6.25309	No	NA	1548	-6.67272	No	0.0827079	699	-2.88921	No	0.0827079	923	-3.11047	No
Q9Y320	TMX2	Thioredoxin-related transmembrane protein 2 (Cell proliferation-inducing gene 26 protein) (Thioredoxin domain-containing protein 14)	None	rest	-3.2256	0	443	1	NA	-0.0280058	0.773023	NA	NA	-0.0280058	855	-3.60233	No	NA	2044	-6.25309	No	NA	1549	-6.67272	No	0.372509	698	-2.88921	No	0.372509	922	-3.11047	No
P62826	RAN	GTP-binding nuclear protein Ran (Androgen receptor-associated protein 24) (GTPase Ran) (Ras-like protein TC4) (Ras-related nuclear protein)	RNA GO-term	rest	-3.4637	0	199	1	NA	-1.19715	1.22102	1.22881	2.76301	-1.19715	856	-3.60233	No	1.99591	543	-1.12839	No	NA	1545	-6.67272	No	0.0119345	700	-2.88921	No	1.00392	918	-3.11047	No
Q08945	SSRP1	FACT complex subunit SSRP1 (Chromatin-specific transcription elongation factor 80 kDa subunit) (Facilitates chromatin transcription complex 80 kDa subunit) (FACT 80 kDa subunit) (FACTp80) (Facilitates chromatin transcription complex subunit SSRP1) (Recombination signal sequence recognition protein 1) (Structure-specific recognition protein 1) (hSSRP1) (T160)	RNA GO-term	rest	-5.5448	0	923	1	NA	-3.39771	1.25253	1.60534	2.14354	-3.39771	857	-3.60233	No	1.87444	544	-1.12839	No	NA	1546	-6.67272	No	-1.07259	701	-2.88921	No	0.400928	921	-3.11047	No
O75414	NME6	Nucleoside diphosphate kinase 6 (NDK 6) (NDP kinase 6) (EC 2.7.4.6) (Inhibitor of p53-induced apoptosis-alpha) (IPIA-alpha) (nm23-H6)	MitoCarta2.0	rest	3.9472	0	2799	1	NA	NA	-0.65567	NA	NA	NA	858	-3.62236	No	NA	1064	-3.81894	No	NA	697	-4.23857	No	-0.65567	332	-0.455061	No	-0.65567	398	-0.676326	No
O75832	PSMD10	26S proteasome non-ATPase regulatory subunit 10 (26S proteasome regulatory subunit p28) (Gankyrin) (p28(GANK))	None	rest	-2.5406	0	2157	1	NA	NA	NA	NA	NA	NA	859	-3.62236	No	NA	1065	-3.81894	No	NA	698	-4.23857	No	NA	1421	-7.83607	No	NA	1865	-7.14148	No
P30519	HMOX2	Heme oxygenase 2 (HO-2) (EC 1.14.14.18)	None	rest	-0.8288	0	2154	1	NA	NA	-0.98492	NA	NA	NA	860	-3.62236	No	NA	1066	-3.81894	No	NA	699	-4.23857	No	-0.98492	333	-0.455061	No	-0.98492	399	-0.676326	No
Q16563	SYPL1	Synaptophysin-like protein 1 (Pantophysin)	None	rest	-2.3491	0	1902	1	NA	NA	NA	NA	NA	NA	861	-3.62236	No	NA	1067	-3.81894	No	NA	700	-4.23857	No	NA	1422	-7.83607	No	NA	1866	-7.14148	No
Q86VU5	COMTD1	Catechol O-methyltransferase domain-containing protein 1 (EC 2.1.1.-)	MitoCarta2.0	rest	0.7267	0	1652	1	NA	NA	NA	NA	NA	NA	862	-3.62236	No	NA	1068	-3.81894	No	NA	701	-4.23857	No	NA	1423	-7.83607	No	NA	1867	-7.14148	No
Q96MX6	WDR92	WD repeat-containing protein 92 (WD repeat-containing protein Monad)	None	rest	-1.849	0	1976	1	NA	NA	NA	NA	NA	NA	863	-3.62236	No	NA	1069	-3.81894	No	NA	702	-4.23857	No	NA	1424	-7.83607	No	NA	1868	-7.14148	No
Q99615	DNAJC7	DnaJ homolog subfamily C member 7 (Tetratricopeptide repeat protein 2) (TPR repeat protein 2)	None	rest	0.1441	0	2049	1	NA	NA	NA	NA	NA	NA	864	-3.62236	No	NA	1070	-3.81894	No	NA	703	-4.23857	No	NA	1425	-7.83607	No	NA	1869	-7.14148	No
Q9BSJ5	C17orf80	Uncharacterized protein C17orf80 (Cell migration-inducing gene 3 protein) (Human lung cancer oncogene 8 protein) (HLC-8)	None	rest	-0.2244	0	2655	1	NA	NA	NA	NA	NA	NA	865	-3.62236	No	NA	1071	-3.81894	No	NA	704	-4.23857	No	NA	1426	-7.83607	No	NA	1870	-7.14148	No
Q9H6T3	RPAP3	RNA polymerase II-associated protein 3	None	rest	-0.9291	0	2386	1	NA	NA	NA	NA	NA	NA	866	-3.62236	No	NA	1072	-3.81894	No	NA	705	-4.23857	No	NA	1427	-7.83607	No	NA	1871	-7.14148	No
Q9NUG6	PDRG1	p53 and DNA damage-regulated protein 1	None	rest	-2.4214	0	1700	1	NA	NA	NA	NA	NA	NA	867	-3.62236	No	NA	1073	-3.81894	No	NA	706	-4.23857	No	NA	1428	-7.83607	No	NA	1872	-7.14148	No
O94761	RECQL4	ATP-dependent DNA helicase Q4 (EC 3.6.4.12) (DNA helicase, RecQ-like type 4) (RecQ4) (RTS) (RecQ protein-like 4)	MitoCarta2.0	rest	6.4021	1	2723	0	NA	NA	NA	NA	NA	NA	868	-3.67367	No	NA	1075	-3.87026	No	NA	708	-4.28988	No	NA	1526	-7.88739	No	NA	1873	-7.1928	No
O95571	ETHE1	Persulfide dioxygenase ETHE1, mitochondrial (EC 1.13.11.18) (Ethylmalonic encephalopathy protein 1) (Hepatoma subtracted clone one protein) (Sulfur dioxygenase ETHE1)	MitoCarta2.0	rest	22.7142	1	2146	0	NA	NA	NA	NA	NA	NA	869	-3.67367	No	NA	1076	-3.87026	No	NA	709	-4.28988	No	NA	1527	-7.88739	No	NA	1874	-7.1928	No
P21399	ACO1	Cytoplasmic aconitate hydratase (Aconitase) (EC 4.2.1.3) (Citrate hydro-lyase) (Ferritin repressor protein) (Iron regulatory protein 1) (IRP1) (Iron-responsive element-binding protein 1) (IRE-BP 1)	RNA GO-term & MitoCarta2.0	rest	5.7933	1	2861	0	NA	NA	NA	NA	NA	NA	870	-3.67367	No	NA	1077	-3.87026	No	NA	710	-4.28988	No	NA	1528	-7.88739	No	NA	1875	-7.1928	No
P57772	EEFSEC	Selenocysteine-specific elongation factor (Elongation factor sec) (Eukaryotic elongation factor, selenocysteine-tRNA-specific)	RNA GO-term & MitoCarta2.0	rest	5.7593	1	1530	0	NA	NA	NA	NA	NA	NA	871	-3.67367	No	NA	1078	-3.87026	No	NA	711	-4.28988	No	NA	1529	-7.88739	No	NA	1876	-7.1928	No
Q14249	ENDOG	Endonuclease G, mitochondrial (Endo G) (EC 3.1.30.-)	MitoCarta2.0	rest	15.269	1	1680	0	NA	NA	NA	NA	NA	NA	872	-3.67367	No	NA	1079	-3.87026	No	NA	712	-4.28988	No	NA	1530	-7.88739	No	NA	1877	-7.1928	No
Q16775	HAGH	Hydroxyacylglutathione hydrolase, mitochondrial (EC 3.1.2.6) (Glyoxalase II) (Glx II)	MitoCarta2.0	rest	21.5442	1	2169	0	NA	NA	NA	NA	NA	NA	873	-3.67367	No	NA	1080	-3.87026	No	NA	713	-4.28988	No	NA	1531	-7.88739	No	NA	1878	-7.1928	No
Q53H82	LACTB2	Endoribonuclease LACTB2 (EC 3.1.27.-) (Beta-lactamase-like protein 2)	RNA GO-term & MitoCarta2.0	rest	15.7502	1	1668	0	NA	NA	NA	NA	NA	NA	874	-3.67367	No	NA	1081	-3.87026	No	NA	714	-4.28988	No	NA	1532	-7.88739	No	NA	1879	-7.1928	No
Q9H3H1	TRIT1	tRNA dimethylallyltransferase, mitochondrial (EC 2.5.1.75) (Isopentenyl-diphosphate:tRNA isopentenyltransferase) (IPP transferase) (IPPT) (hGRO1) (tRNA isopentenyltransferase) (IPTase)	MitoCarta2.0	rest	11.7935	1	1882	0	NA	NA	NA	NA	NA	NA	875	-3.67367	No	NA	1082	-3.87026	No	NA	715	-4.28988	No	NA	1533	-7.88739	No	NA	1880	-7.1928	No
Q9HA77	CARS2	Probable cysteine--tRNA ligase, mitochondrial (EC 6.1.1.16) (Cysteinyl-tRNA synthetase) (CysRS)	MitoCarta2.0	rest	18.0124	1	1628	0	NA	NA	NA	NA	NA	NA	876	-3.67367	No	NA	1083	-3.87026	No	NA	716	-4.28988	No	NA	1534	-7.88739	No	NA	1881	-7.1928	No
A6NJ88	SAGE2P	Putative SAGE1-like protein (Sarcoma antigen 2 pseudogene)	None	rest	NA	1	NA	0	NA	NA	NA	NA	NA	NA	877	-3.72129	No	NA	1086	-3.91788	No	NA	719	-4.33751	No	NA	1535	-7.93501	No	NA	1882	-7.24042	No
A6NKH3	RPL37AP8	Putative 60S ribosomal protein L37a-like protein (Ribosomal protein L37a pseudogene 8)	None	rest	NA	1	NA	0	NA	NA	NA	NA	NA	NA	878	-3.72129	No	NA	1087	-3.91788	No	NA	720	-4.33751	No	NA	1536	-7.93501	No	NA	1883	-7.24042	No
A6PVI3	NCBP2L	Nuclear cap-binding protein subunit 2-like	RNA GO-term	rest	NA	1	NA	0	NA	NA	NA	NA	NA	NA	879	-3.72129	No	NA	1088	-3.91788	No	NA	721	-4.33751	No	NA	1537	-7.93501	No	NA	1884	-7.24042	No
A8MWD9	SNRPGP15	Putative small nuclear ribonucleoprotein G-like protein 15	RNA GO-term	rest	NA	1	NA	0	NA	NA	NA	NA	NA	NA	880	-3.72129	No	NA	1089	-3.91788	No	NA	722	-4.33751	No	NA	1538	-7.93501	No	NA	1885	-7.24042	No
B5MCY1	TDRD15	Tudor domain-containing protein 15	None	rest	NA	1	NA	0	NA	NA	NA	NA	NA	NA	881	-3.72129	No	NA	1090	-3.91788	No	NA	723	-4.33751	No	NA	1539	-7.93501	No	NA	1886	-7.24042	No
O00370		LINE-1 retrotransposable element ORF2 protein (ORF2p) [Includes: Reverse transcriptase (EC 2.7.7.49); Endonuclease (EC 3.1.21.-)]	None	rest	NA	1	NA	0	NA	NA	NA	NA	NA	NA	882	-3.72129	No	NA	1091	-3.91788	No	NA	724	-4.33751	No	NA	1540	-7.93501	No	NA	1887	-7.24042	No
P0DJD4	RBMY1C	RNA-binding motif protein, Y chromosome, family 1 member C	RNA GO-term	rest	NA	1	NA	0	NA	NA	NA	NA	NA	NA	883	-3.72129	No	NA	1092	-3.91788	No	NA	725	-4.33751	No	NA	1541	-7.93501	No	NA	1888	-7.24042	No
P0DMU9	CT45A10	Cancer/testis antigen family 45 member A10 (Cancer/testis antigen 45A10)	None	rest	NA	1	NA	0	NA	NA	NA	NA	NA	NA	884	-3.72129	No	NA	1093	-3.91788	No	NA	726	-4.33751	No	NA	1542	-7.93501	No	NA	1889	-7.24042	No
P10265	ERVK-10	Endogenous retrovirus group K member 10 Pro protein (HERV-K10 Pro protein) (HERV-K107 Pro protein) (HERV-K_5q33.3 provirus ancestral Pro protein) (EC 3.4.23.50) (Protease) (Proteinase) (PR)	None	rest	NA	1	NA	0	NA	NA	NA	NA	NA	NA	885	-3.72129	No	NA	1094	-3.91788	No	NA	727	-4.33751	No	NA	1543	-7.93501	No	NA	1890	-7.24042	No
P10266	ERVK-10	Endogenous retrovirus group K member 10 Pol protein (HERV-K10 Pol protein) (HERV-K107 Pol protein) (HERV-K_5q33.3 provirus ancestral Pol protein) [Includes: Reverse transcriptase (RT) (EC 2.7.7.49); Ribonuclease H (RNase H) (EC 3.1.26.4); Integrase (IN)]	None	rest	NA	1	NA	0	NA	NA	NA	NA	NA	NA	886	-3.72129	No	NA	1095	-3.91788	No	NA	728	-4.33751	No	NA	1544	-7.93501	No	NA	1891	-7.24042	No
P62683	ERVK-21	Endogenous retrovirus group K member 21 Gag polyprotein (HERV-K_12q14.1 provirus ancestral Gag polyprotein) (Gag polyprotein)	None	rest	NA	1	NA	0	NA	NA	NA	NA	NA	NA	887	-3.72129	No	NA	1096	-3.91788	No	NA	729	-4.33751	No	NA	1545	-7.93501	No	NA	1892	-7.24042	No
P62684	HERVK_113	Endogenous retrovirus group K member 113 Gag polyprotein (HERV-K113 Gag protein) (HERV-K_19p13.11 provirus ancestral Gag polyprotein) (Gag polyprotein)	None	rest	NA	1	NA	0	NA	NA	NA	NA	NA	NA	888	-3.72129	No	NA	1097	-3.91788	No	NA	730	-4.33751	No	NA	1546	-7.93501	No	NA	1893	-7.24042	No
P62685	ERVK-8	Endogenous retrovirus group K member 8 Gag polyprotein (HERV-K115 Gag protein) (HERV-K_8p23.1 provirus ancestral Gag polyprotein) (Gag polyprotein)	None	rest	NA	1	NA	0	NA	NA	NA	NA	NA	NA	889	-3.72129	No	NA	1098	-3.91788	No	NA	731	-4.33751	No	NA	1547	-7.93501	No	NA	1894	-7.24042	No
P63119	ERVK-21	Endogenous retrovirus group K member 21 Pro protein (HERV-K_12q14.1 provirus ancestral Pro protein) (EC 3.4.23.50) (Protease) (Proteinase) (PR)	None	rest	NA	1	NA	0	NA	NA	NA	NA	NA	NA	890	-3.72129	No	NA	1099	-3.91788	No	NA	732	-4.33751	No	NA	1548	-7.93501	No	NA	1895	-7.24042	No
P63120	ERVK-19	Endogenous retrovirus group K member 19 Pro protein (HERV-K(C19) Pro protein) (HERV-K_19q12 provirus ancestral Pro protein) (EC 3.4.23.50) (Protease) (Proteinase) (PR)	None	rest	NA	1	NA	0	NA	NA	NA	NA	NA	NA	891	-3.72129	No	NA	1100	-3.91788	No	NA	733	-4.33751	No	NA	1549	-7.93501	No	NA	1896	-7.24042	No
P63121	HERVK_113	Endogenous retrovirus group K member 113 Pro protein (HERV-K113 envelope protein) (HERV-K_19p13.11 provirus ancestral Pro protein) (EC 3.4.23.50) (Protease) (Proteinase) (PR)	None	rest	NA	1	NA	0	NA	NA	NA	NA	NA	NA	892	-3.72129	No	NA	1101	-3.91788	No	NA	734	-4.33751	No	NA	1550	-7.93501	No	NA	1897	-7.24042	No
P63122	ERVK-8	Endogenous retrovirus group K member 8 Pro protein (HERV-K115 Pro protein) (HERV-K_8p23.1 provirus ancestral Pro protein) (EC 3.4.23.50) (Protease) (Proteinase) (PR)	None	rest	NA	1	NA	0	NA	NA	NA	NA	NA	NA	893	-3.72129	No	NA	1102	-3.91788	No	NA	735	-4.33751	No	NA	1551	-7.93501	No	NA	1898	-7.24042	No
P63123	ERVK-18	Endogenous retrovirus group K member 18 Pro protein (HERV-K(C1a) Pro protein) (HERV-K110 Pro protein) (HERV-K18 Pro protein) (HERV-K_1q23.3 provirus ancestral Pro protein) (EC 3.4.23.50) (Protease) (Proteinase) (PR)	None	rest	NA	1	NA	0	NA	NA	NA	NA	NA	NA	894	-3.72129	No	NA	1103	-3.91788	No	NA	736	-4.33751	No	NA	1552	-7.93501	No	NA	1899	-7.24042	No
P63124	HERV-K104	Endogenous retrovirus group K member 104 Pro protein (HERV-K104 Pro protein) (HERV-K_5q13.3 provirus ancestral Pro protein) (EC 3.4.23.50) (Protease) (Proteinase) (PR)	None	rest	NA	1	NA	0	NA	NA	NA	NA	NA	NA	895	-3.72129	No	NA	1104	-3.91788	No	NA	737	-4.33751	No	NA	1553	-7.93501	No	NA	1900	-7.24042	No
P63125	ERVK-25	Endogenous retrovirus group K member 25 Pro protein (HERV-K_11q22.1 provirus ancestral Pro protein) (EC 3.4.23.50) (Protease) (Proteinase) (PR)	None	rest	NA	1	NA	0	NA	NA	NA	NA	NA	NA	896	-3.72129	No	NA	1105	-3.91788	No	NA	738	-4.33751	No	NA	1554	-7.93501	No	NA	1901	-7.24042	No
P63126	ERVK-9	Endogenous retrovirus group K member 9 Gag polyprotein (HERV-K(C6) Gag protein) (HERV-K109 Gag protein) (HERV-K_6q14.1 provirus ancestral Gag polyprotein) (Gag polyprotein)	None	rest	NA	1	NA	0	NA	NA	NA	NA	NA	NA	897	-3.72129	No	NA	1106	-3.91788	No	NA	739	-4.33751	No	NA	1555	-7.93501	No	NA	1902	-7.24042	No
P63127	ERVK-9	Endogenous retrovirus group K member 9 Pro protein (HERV-K(C6) Pro protein) (HERV-K109 Pro protein) (HERV-K_6q14.1 provirus ancestral Pro protein) (EC 3.4.23.50) (Protease) (Proteinase) (PR)	None	rest	NA	1	NA	0	NA	NA	NA	NA	NA	NA	898	-3.72129	No	NA	1107	-3.91788	No	NA	740	-4.33751	No	NA	1556	-7.93501	No	NA	1903	-7.24042	No
P63128	ERVK-9	Endogenous retrovirus group K member 9 Pol protein (HERV-K(C6) Gag-Pol protein) (HERV-K109 Gag-Pol protein) (HERV-K_6q14.1 provirus ancestral Gag-Pol polyprotein) [Includes: Protease (EC 3.4.23.50) (PR) (Retropepsin); Reverse transcriptase/ribonuclease H (EC 2.7.7.49) (EC 2.7.7.7) (EC 3.1.26.4) (p66 RT)]	RNA GO-term	rest	NA	1	NA	0	NA	NA	NA	NA	NA	NA	899	-3.72129	No	NA	1108	-3.91788	No	NA	741	-4.33751	No	NA	1557	-7.93501	No	NA	1904	-7.24042	No
P63129	ERVK-24	Endogenous retrovirus group K member 24 Pro protein (HERV-K101 envelope protein) (HERV-K_22q11.21 provirus ancestral Pro protein) (EC 3.4.23.50) (Protease) (Proteinase) (PR)	None	rest	NA	1	NA	0	NA	NA	NA	NA	NA	NA	900	-3.72129	No	NA	1109	-3.91788	No	NA	742	-4.33751	No	NA	1558	-7.93501	No	NA	1905	-7.24042	No
P63130	ERVK-7	Endogenous retrovirus group K member 7 Gag polyprotein (HERV-K(III) Gag protein) (HERV-K102 Gag protein) (HERV-K_1q22 provirus ancestral Gag polyprotein) (Gag polyprotein)	None	rest	NA	1	NA	0	NA	NA	NA	NA	NA	NA	901	-3.72129	No	NA	1110	-3.91788	No	NA	743	-4.33751	No	NA	1559	-7.93501	No	NA	1906	-7.24042	No
P63131	ERVK-7	Endogenous retrovirus group K member 7 Pro protein (HERV-K(III) Pro protein) (HERV-K102 Pro protein) (HERV-K_1q22 provirus ancestral Pro protein) (EC 3.4.23.50) (Protease) (Proteinase) (PR)	None	rest	NA	1	NA	0	NA	NA	NA	NA	NA	NA	902	-3.72129	No	NA	1111	-3.91788	No	NA	744	-4.33751	No	NA	1560	-7.93501	No	NA	1907	-7.24042	No
P63132	HERVK_113	Endogenous retrovirus group K member 113 Pol protein (HERV-K113 Pol protein) (HERV-K_19p13.11 provirus ancestral Pol protein) [Includes: Reverse transcriptase (RT) (EC 2.7.7.49); Ribonuclease H (RNase H) (EC 3.1.26.4); Integrase (IN)]	None	rest	NA	1	NA	0	NA	NA	NA	NA	NA	NA	903	-3.72129	No	NA	1112	-3.91788	No	NA	745	-4.33751	No	NA	1561	-7.93501	No	NA	1908	-7.24042	No
P63133	ERVK-8	Endogenous retrovirus group K member 8 Pol protein (HERV-K115 Pol protein) (HERV-K_8p23.1 provirus ancestral Pol protein) [Includes: Reverse transcriptase (RT) (EC 2.7.7.49); Ribonuclease H (RNase H) (EC 3.1.26.4); Integrase (IN)]	None	rest	NA	1	NA	0	NA	NA	NA	NA	NA	NA	904	-3.72129	No	NA	1113	-3.91788	No	NA	746	-4.33751	No	NA	1562	-7.93501	No	NA	1909	-7.24042	No
P63135	ERVK-7	Endogenous retrovirus group K member 7 Pol protein (HERV-K(III) Pol protein) (HERV-K102 Pol protein) (HERV-K_1q22 provirus ancestral Pol protein) [Includes: Reverse transcriptase (RT) (EC 2.7.7.49); Ribonuclease H (RNase H) (EC 3.1.26.4); Integrase (IN)]	None	rest	NA	1	NA	0	NA	NA	NA	NA	NA	NA	905	-3.72129	No	NA	1114	-3.91788	No	NA	747	-4.33751	No	NA	1563	-7.93501	No	NA	1910	-7.24042	No
P63136	ERVK-25	Endogenous retrovirus group K member 25 Pol protein (HERV-K_11q22.1 provirus ancestral Pol protein) [Includes: Reverse transcriptase (RT) (EC 2.7.7.49); Ribonuclease H (RNase H) (EC 3.1.26.4); Integrase (IN)]	None	rest	NA	1	NA	0	NA	NA	NA	NA	NA	NA	906	-3.72129	No	NA	1115	-3.91788	No	NA	748	-4.33751	No	NA	1564	-7.93501	No	NA	1911	-7.24042	No
P63145	ERVK-24	Endogenous retrovirus group K member 24 Gag polyprotein (HERV-K101 Gag protein) (HERV-K_22q11.21 provirus ancestral Gag polyprotein) (Gag polyprotein)	None	rest	NA	1	NA	0	NA	NA	NA	NA	NA	NA	907	-3.72129	No	NA	1116	-3.91788	No	NA	749	-4.33751	No	NA	1565	-7.93501	No	NA	1912	-7.24042	No
P87889	ERVK-10	Endogenous retrovirus group K member 10 Gag polyprotein (HERV-K10 Gag protein) (HERV-K107 Gag protein) (HERV-K_5q33.3 provirus ancestral Gag polyprotein) (Gag polyprotein)	None	rest	NA	1	NA	0	NA	NA	NA	NA	NA	NA	908	-3.72129	No	NA	1117	-3.91788	No	NA	750	-4.33751	No	NA	1566	-7.93501	No	NA	1913	-7.24042	No
Q13434	MKRN4P	Putative E3 ubiquitin-protein ligase makorin-4 (EC 6.3.2.-) (Makorin RING finger protein pseudogene 4) (Makorin RING finger protein pseudogene 5) (RING finger protein 64) (Zinc finger protein 127-Xp) (ZNF127-Xp) (Zinc finger protein 127-like 1)	None	rest	NA	1	NA	0	NA	NA	NA	NA	NA	NA	909	-3.72129	No	NA	1118	-3.91788	No	NA	751	-4.33751	No	NA	1567	-7.93501	No	NA	1914	-7.24042	No
Q2VIR3	EIF2S3L	Putative eukaryotic translation initiation factor 2 subunit 3-like protein (Eukaryotic translation initiation factor 2 subunit gamma A) (eIF-2-gamma A) (eIF-2gA)	RNA GO-term	rest	NA	1	NA	0	NA	NA	NA	NA	NA	NA	910	-3.72129	No	NA	1119	-3.91788	No	NA	752	-4.33751	No	NA	1568	-7.93501	No	NA	1915	-7.24042	No
Q5JNZ5	RPS26P11	Putative 40S ribosomal protein S26-like 1	RNA GO-term	rest	NA	1	NA	0	NA	NA	NA	NA	NA	NA	911	-3.72129	No	NA	1120	-3.91788	No	NA	753	-4.33751	No	NA	1569	-7.93501	No	NA	1916	-7.24042	No
Q7LDI9	ERVK-6	Endogenous retrovirus group K member 6 Gag polyprotein (HERV-K(C7) Gag protein) (HERV-K(HML-2.HOM) Gag protein) (HERV-K108 Gag protein) (HERV-K_7p22.1 provirus ancestral Gag polyprotein) (Gag polyprotein)	None	rest	NA	1	NA	0	NA	NA	NA	NA	NA	NA	912	-3.72129	No	NA	1121	-3.91788	No	NA	754	-4.33751	No	NA	1570	-7.93501	No	NA	1917	-7.24042	No
Q9BXR3	ERVK-6	Endogenous retrovirus group K member 6 Pol protein (HERV-K(C7) Pol protein) (HERV-K(HML-2.HOM) Pol protein) (HERV-K108 Pol protein) (HERV-K_7p22.1 provirus ancestral Pol protein) [Includes: Reverse transcriptase (RT) (EC 2.7.7.49); Ribonuclease H (RNase H) (EC 3.1.26.4); Integrase (IN)]	None	rest	NA	1	NA	0	NA	NA	NA	NA	NA	NA	913	-3.72129	No	NA	1122	-3.91788	No	NA	755	-4.33751	No	NA	1571	-7.93501	No	NA	1918	-7.24042	No
Q9H1A7	POLR2J3	DNA-directed RNA polymerase II subunit RPB11-b2 (RNA polymerase II subunit B11-b2) (RPB11b2) (DNA-directed RNA polymerase II subunit J3)	None	rest	NA	1	NA	0	NA	NA	NA	NA	NA	NA	914	-3.72129	No	NA	1123	-3.91788	No	NA	756	-4.33751	No	NA	1572	-7.93501	No	NA	1919	-7.24042	No
Q9HDB9	ERVK-5	Endogenous retrovirus group K member 5 Gag polyprotein (HERV-K(II) Gag protein) (HERV-K_3q12.3 provirus ancestral Gag polyprotein) (Gag polyprotein)	None	rest	NA	1	NA	0	NA	NA	NA	NA	NA	NA	915	-3.72129	No	NA	1124	-3.91788	No	NA	757	-4.33751	No	NA	1573	-7.93501	No	NA	1920	-7.24042	No
Q9NQ39	RPS10P5	Putative 40S ribosomal protein S10-like	RNA GO-term	rest	NA	1	NA	0	NA	NA	NA	NA	NA	NA	916	-3.72129	No	NA	1125	-3.91788	No	NA	758	-4.33751	No	NA	1574	-7.93501	No	NA	1921	-7.24042	No
Q9NX53	EXD3	Exonuclease mut-7 homolog, isoform 5	None	rest	NA	1	NA	0	NA	NA	NA	NA	NA	NA	917	-3.72129	No	NA	1126	-3.91788	No	NA	759	-4.33751	No	NA	1575	-7.93501	No	NA	1922	-7.24042	No
Q9QC07	ERVK-18	Endogenous retrovirus group K member 18 Pol protein (HERV-K(C1a) Pol protein) (HERV-K110 Pol protein) (HERV-K18 Pol protein) (HERV-K_1q23.3 provirus ancestral Pol protein) [Includes: Reverse transcriptase (EC 2.7.7.49); Ribonuclease H (RNase H) (EC 3.1.26.4)]	None	rest	NA	1	NA	0	NA	NA	NA	NA	NA	NA	918	-3.72129	No	NA	1127	-3.91788	No	NA	760	-4.33751	No	NA	1576	-7.93501	No	NA	1923	-7.24042	No
Q9UQG0	ERVK-11	Endogenous retrovirus group K member 11 Pol protein (HERV-K_3q27.2 provirus ancestral Pol protein) [Includes: Reverse transcriptase (RT) (EC 2.7.7.49); Ribonuclease H (RNase H) (EC 3.1.26.4); Integrase (IN)]	None	rest	NA	1	NA	0	NA	NA	NA	NA	NA	NA	919	-3.72129	No	NA	1128	-3.91788	No	NA	761	-4.33751	No	NA	1577	-7.93501	No	NA	1924	-7.24042	No
Q9WJR5	ERVK-19	Endogenous retrovirus group K member 19 Pol protein (HERV-K(C19) Pol protein) (HERV-K_19q11 provirus ancestral Pol protein) [Includes: Reverse transcriptase (RT) (EC 2.7.7.49); Ribonuclease H (RNase H) (EC 3.1.26.4); Integrase (IN)]	None	rest	NA	1	NA	0	NA	NA	NA	NA	NA	NA	920	-3.72129	No	NA	1129	-3.91788	No	NA	762	-4.33751	No	NA	1578	-7.93501	No	NA	1925	-7.24042	No
Q9Y6I0	ERVK-6	Endogenous retrovirus group K member 6 Pro protein (HERV-K(C7) Pro protein) (HERV-K(HML-2.HOM) Pro protein) (HERV-K108 Pro protein) (HERV-K_7p22.1 provirus ancestral Pro protein) (EC 3.4.23.50) (Protease) (Proteinase) (PR)	None	rest	NA	1	NA	0	NA	NA	NA	NA	NA	NA	921	-3.72129	No	NA	1130	-3.91788	No	NA	763	-4.33751	No	NA	1579	-7.93501	No	NA	1926	-7.24042	No
Q9YNA8	ERVK-19	Endogenous retrovirus group K member 19 Gag polyprotein (HERV-K(C19) Gag protein) (HERV-K_19q11 provirus ancestral Gag polyprotein) (Gag polyprotein)	None	rest	NA	1	NA	0	NA	NA	NA	NA	NA	NA	922	-3.72129	No	NA	1131	-3.91788	No	NA	764	-4.33751	No	NA	1580	-7.93501	No	NA	1927	-7.24042	No
Q9NY12	GAR1	H/ACA ribonucleoprotein complex subunit 1 (Nucleolar protein family A member 1) (snoRNP protein GAR1)	RNA GO-term	rest	-10.6961	1	888	0	NA	3.27618	-0.145541	3.51633	3.52311	3.27618	923	-3.88827	No	3.51972	498	-0.684989	No	NA	1648	-6.95866	No	1.56532	737	-3.17515	No	2.54252	953	-3.39642	No
P84098	RPL19	60S ribosomal protein L19	RNA GO-term	rest	-5.9012	1	719	0	4.41416	1.69494	-0.172208	1.94447	NA	3.05455	924	-3.88827	No	1.94447	610	-1.41434	No	4.41416	244	1.17062	No	1.97897	732	-3.17515	No	1.97034	971	-3.39642	No
P83731	RPL24	60S ribosomal protein L24 (60S ribosomal protein L30)	RNA GO-term	rest	-7.3762	1	422	0	4.05936	1.9599	-0.367795	2.57547	2.16354	3.00963	925	-3.88827	No	2.3695	600	-1.41434	No	4.05936	246	1.17062	No	1.88382	735	-3.17515	No	2.07809	969	-3.39642	No
P39019	RPS19	40S ribosomal protein S19	RNA GO-term	rest	-7.3762	1	1311	0	5.43931	0.079113	0.0534052	1.77949	2.25333	2.75921	926	-3.88827	No	2.01641	609	-1.41434	No	5.43931	241	1.17062	No	1.85728	736	-3.17515	No	1.92093	975	-3.39642	No
P78344	EIF4G2	Eukaryotic translation initiation factor 4 gamma 2 (eIF-4-gamma 2) (eIF-4G 2) (eIF4G 2) (Death-associated protein 5) (DAP-5) (p97)	RNA GO-term	rest	-8.2811	1	1482	0	NA	2.43544	-2.77151	0.964585	3.56021	2.43544	927	-3.88827	No	2.2624	603	-1.41434	No	NA	1696	-6.95866	No	-0.168031	764	-3.17515	No	1.04718	1013	-3.39642	No
Q13151	HNRNPA0	Heterogeneous nuclear ribonucleoprotein A0 (hnRNP A0)	RNA GO-term	rest	-6.2297	1	820	0	NA	2.0762	-2.81286	4.47751	5.33818	2.0762	928	-3.88827	No	4.90784	467	-0.684989	No	NA	1627	-6.95866	No	-0.368334	765	-3.17515	No	2.26975	963	-3.39642	No
O15371	EIF3D	Eukaryotic translation initiation factor 3 subunit D (eIF3d) (Eukaryotic translation initiation factor 3 subunit 7) (eIF-3-zeta) (eIF3 p66)	RNA GO-term	rest	-7.8105	1	371	0	0.527166	3.57089	-1.20538	2.53234	4.21081	2.04903	929	-3.88827	No	3.37158	554	-1.41434	No	0.527166	439	-2.18302	No	0.964227	744	-3.17515	No	1.92717	974	-3.39642	No
Q9Y3I0	RTCB	tRNA-splicing ligase RtcB homolog (EC 6.5.1.3)	RNA GO-term	rest	-10.6961	1	284	0	0.447287	3.33757	-0.310681	2.18358	3.83804	1.89243	930	-3.88827	No	3.01081	566	-1.41434	No	0.447287	440	-2.18302	No	1.15806	742	-3.17515	No	1.89916	976	-3.39642	No
Q9BVP2	GNL3	Guanine nucleotide-binding protein-like 3 (E2-induced gene 3 protein) (Novel nucleolar protein 47) (NNP47) (Nucleolar GTP-binding protein 3) (Nucleostemin)	RNA GO-term	rest	-3.2256	1	1067	0	NA	1.83605	-0.188092	1.99234	3.20837	1.83605	931	-3.88827	No	2.60035	585	-1.41434	No	NA	1681	-6.95866	No	0.823978	745	-3.17515	No	1.71217	983	-3.39642	No
P62753	RPS6	40S ribosomal protein S6 (Phosphoprotein NP33)	RNA GO-term	rest	-7.9301	1	780	0	NA	1.72588	-1.28073	1.85496	NA	1.72588	932	-3.88827	No	1.85496	611	-1.41434	No	NA	1701	-6.95866	No	0.222577	760	-3.17515	No	0.766705	1018	-3.39642	No
P38919	EIF4A3	Eukaryotic initiation factor 4A-III (eIF-4A-III) (eIF4A-III) (EC 3.6.4.13) (ATP-dependent RNA helicase DDX48) (ATP-dependent RNA helicase eIF4A-3) (DEAD box protein 48) (Eukaryotic initiation factor 4A-like NUK-34) (Eukaryotic translation initiation factor 4A isoform 3) (Nuclear matrix protein 265) (NMP 265) (hNMP 265) [Cleaved into: Eukaryotic initiation factor 4A-III, N-terminally processed]	RNA GO-term	rest	-3.2256	1	434	0	NA	1.58659	1.28847	2.43009	4.59465	1.58659	933	-3.88827	No	3.51237	499	-0.684989	No	NA	1649	-6.95866	No	1.43753	739	-3.17515	No	2.47495	955	-3.39642	No
O75821	EIF3G	Eukaryotic translation initiation factor 3 subunit G (eIF3g) (Eukaryotic translation initiation factor 3 RNA-binding subunit) (eIF-3 RNA-binding subunit) (Eukaryotic translation initiation factor 3 subunit 4) (eIF-3-delta) (eIF3 p42) (eIF3 p44)	RNA GO-term	rest	-6.2297	1	540	0	0.996901	1.99549	0.0129806	2.64159	4.57213	1.4962	934	-3.88827	No	3.60686	496	-0.684989	No	0.996901	436	-2.18302	No	1.00179	743	-3.17515	No	2.04382	970	-3.39642	No
Q92979	EMG1	Ribosomal RNA small subunit methyltransferase NEP1 (EC 2.1.1.-) (18S rRNA (pseudouridine(1248)-N1)-methyltransferase) (18S rRNA Psi1248 methyltransferase) (Nucleolar protein EMG1 homolog) (Protein C2f) (Ribosome biogenesis protein NEP1)	RNA GO-term	rest	-6.8878	1	29	0	NA	1.48408	-0.424161	2.76697	3.97005	1.48408	935	-3.88827	No	3.36851	555	-1.41434	No	NA	1654	-6.95866	No	0.529961	748	-3.17515	No	1.94924	973	-3.39642	No
P09874	PARP1	Poly [ADP-ribose] polymerase 1 (PARP-1) (EC 2.4.2.30) (ADP-ribosyltransferase diphtheria toxin-like 1) (ARTD1) (NAD(+) ADP-ribosyltransferase 1) (ADPRT 1) (Poly[ADP-ribose] synthase 1)	RNA GO-term	rest	-6.2297	1	667	0	3.46912	-0.609006	-0.680122	2.63335	2.4211	1.43006	936	-3.88827	No	2.52723	595	-1.41434	No	3.46912	435	-2.18302	No	0.726664	746	-3.17515	No	1.44689	998	-3.39642	No
P05198	EIF2S1	Eukaryotic translation initiation factor 2 subunit 1 (Eukaryotic translation initiation factor 2 subunit alpha) (eIF-2-alpha) (eIF-2A) (eIF-2alpha)	RNA GO-term	rest	-6.2297	1	187	0	NA	1.28369	-0.290244	1.15278	3.78772	1.28369	937	-3.88827	No	2.47025	596	-1.41434	No	NA	1690	-6.95866	No	0.496722	750	-3.17515	No	1.48349	996	-3.39642	No
O00567	NOP56	Nucleolar protein 56 (Nucleolar protein 5A)	RNA GO-term	rest	-10.6961	1	458	0	NA	1.2469	NA	2.84757	2.26882	1.2469	938	-3.88827	No	2.55819	592	-1.41434	No	NA	1688	-6.95866	No	1.2469	740	-3.17515	No	2.1211	967	-3.39642	No
Q9Y4Y9	LSM5	U6 snRNA-associated Sm-like protein LSm5	RNA GO-term	rest	-10.6961	1	262	0	NA	1.21061	3.69134	NA	NA	1.21061	939	-3.88827	No	NA	2112	-6.53904	No	NA	1733	-6.95866	No	2.45097	726	-3.17515	No	2.45097	957	-3.39642	No
Q14694	USP10	Ubiquitin carboxyl-terminal hydrolase 10 (EC 3.4.19.12) (Deubiquitinating enzyme 10) (Ubiquitin thioesterase 10) (Ubiquitin-specific-processing protease 10)	RNA GO-term	rest	-3.3441	1	1407	0	0.528391	1.88285	-0.505817	1.99472	3.97079	1.20562	940	-3.88827	No	2.98276	568	-1.41434	No	0.528391	438	-2.18302	No	0.635142	747	-3.17515	No	1.57419	991	-3.39642	No
Q8NFH5	NUP35	Nucleoporin NUP53 (35 kDa nucleoporin) (Mitotic phosphoprotein 44) (MP-44) (Nuclear pore complex protein Nup53) (Nucleoporin Nup35)	None	rest	-10.6961	1	1146	0	NA	0.521015	0.131329	1.04026	NA	0.521015	941	-3.88827	No	1.04026	634	-1.41434	No	NA	1721	-6.95866	No	0.326172	755	-3.17515	No	0.5642	1021	-3.39642	No
Q9NSD9	FARSB	Phenylalanine--tRNA ligase beta subunit (EC 6.1.1.20) (Phenylalanyl-tRNA synthetase beta subunit) (PheRS)	RNA GO-term	rest	-3.0163	1	271	0	NA	0.502959	NA	NA	NA	0.502959	942	-3.88827	No	NA	2113	-6.53904	No	NA	1734	-6.95866	No	0.502959	749	-3.17515	No	0.502959	1022	-3.39642	No
Q14974	KPNB1	Importin subunit beta-1 (Importin-90) (Karyopherin subunit beta-1) (Nuclear factor p97) (Pore targeting complex 97 kDa subunit) (PTAC97)	RNA GO-term	negative	-7.9301	1	1425	0	NA	0.459537	NA	0.299277	2.72518	0.459537	943	-3.88827	No	1.51223	626	-1.41434	No	NA	1715	-6.95866	No	0.459537	751	-3.17515	No	1.16133	1007	-3.39642	No
O60832	DKC1	H/ACA ribonucleoprotein complex subunit 4 (EC 5.4.99.-) (CBF5 homolog) (Dyskerin) (Nopp140-associated protein of 57 kDa) (Nucleolar protein NAP57) (Nucleolar protein family A member 4) (snoRNP protein DKC1)	RNA GO-term	rest	-3.2256	1	376	0	NA	0.377052	NA	2.58664	NA	0.377052	944	-3.88827	No	2.58664	589	-1.41434	No	NA	1685	-6.95866	No	0.377052	752	-3.17515	No	1.48185	997	-3.39642	No
Q9UKD2	MRTO4	mRNA turnover protein 4 homolog (Ribosome assembly factor MRTO4)	RNA GO-term	rest	-6.2297	1	378	0	NA	0.346166	NA	1.88945	3.30284	0.346166	945	-3.88827	No	2.59614	586	-1.41434	No	NA	1682	-6.95866	No	0.346166	753	-3.17515	No	1.84615	977	-3.39642	No
Q99848	EBNA1BP2	Probable rRNA-processing protein EBP2 (EBNA1-binding protein 2) (Nucleolar protein p40)	RNA GO-term	rest	-10.0112	1	245	0	NA	0.340384	NA	1.57241	3.61024	0.340384	946	-3.88827	No	2.59132	588	-1.41434	No	NA	1684	-6.95866	No	0.340384	754	-3.17515	No	1.84101	978	-3.39642	No
Q14CZ7	FASTKD3	FAST kinase domain-containing protein 3, mitochondrial	RNA GO-term & MitoCarta2.0	rest	-4.7007	1	685	0	NA	0.258302	NA	2.59455	NA	0.258302	947	-3.88827	No	2.59455	587	-1.41434	No	NA	1683	-6.95866	No	0.258302	758	-3.17515	No	1.42643	1001	-3.39642	No
Q9Y295	DRG1	Developmentally-regulated GTP-binding protein 1 (DRG-1) (Neural precursor cell expressed developmentally down-regulated protein 3) (NEDD-3)	None	rest	-3.2256	1	321	0	NA	0.158787	0.476362	-0.426329	NA	0.158787	948	-3.88827	No	-0.426329	643	-1.41434	No	NA	1730	-6.95866	No	0.317575	756	-3.17515	No	0.0696069	1030	-3.39642	No
P25398	RPS12	40S ribosomal protein S12	RNA GO-term	rest	-7.3762	1	1293	0	0.562955	-0.28638	-0.274718	2.01483	3.65089	0.138288	949	-3.88827	No	2.83286	575	-1.41434	No	0.562955	437	-2.18302	No	0.000619305	762	-3.17515	No	1.13351	1009	-3.39642	No
Q6DKI1	RPL7L1	60S ribosomal protein L7-like 1	RNA GO-term	rest	-6.2297	1	387	0	NA	0.0903517	0.271055	1.95924	3.44551	0.0903517	950	-3.88827	No	2.70237	582	-1.41434	No	NA	1678	-6.95866	No	0.180703	761	-3.17515	No	1.44154	999	-3.39642	No
Q01081	U2AF1	Splicing factor U2AF 35 kDa subunit (U2 auxiliary factor 35 kDa subunit) (U2 small nuclear RNA auxiliary factor 1) (U2 snRNP auxiliary factor small subunit)	RNA GO-term	rest	-6.2297	1	907	0	NA	-0.0938963	0.680234	2.37479	4.25054	-0.0938963	951	-3.88827	No	3.31267	560	-1.41434	No	NA	1659	-6.95866	No	0.293169	757	-3.17515	No	1.80292	979	-3.39642	No
P37108	SRP14	Signal recognition particle 14 kDa protein (SRP14) (18 kDa Alu RNA-binding protein)	RNA GO-term	rest	-10.0112	1	554	0	NA	-0.252179	-3.31208	3.04064	4.21214	-0.252179	952	-3.88827	No	3.62639	494	-0.684989	No	NA	1645	-6.95866	No	-1.78213	784	-3.17515	No	0.92213	1015	-3.39642	No
P62318	SNRPD3	Small nuclear ribonucleoprotein Sm D3 (Sm-D3) (snRNP core protein D3)	RNA GO-term	rest	-8.2811	1	674	0	-1.03528	0.455325	4.16156	1.96563	1.14656	-0.289976	953	-3.88827	No	1.55609	623	-1.41434	No	-1.03528	441	-2.18302	No	1.19387	741	-3.17515	No	1.33876	1004	-3.39642	No
P08708	RPS17	40S ribosomal protein S17	RNA GO-term	negative	-7.3762	1	1151	0	NA	-0.718839	-0.25254	2.23993	3.18629	-0.718839	954	-3.88827	No	2.71311	580	-1.41434	No	NA	1676	-6.95866	No	-0.48569	767	-3.17515	No	1.11371	1010	-3.39642	No
O75822	EIF3J	Eukaryotic translation initiation factor 3 subunit J (eIF3j) (Eukaryotic translation initiation factor 3 subunit 1) (eIF-3-alpha) (eIF3 p35)	RNA GO-term	rest	-10.6961	1	1100	0	NA	-0.790295	NA	1.00501	NA	-0.790295	955	-3.88827	No	1.00501	635	-1.41434	No	NA	1722	-6.95866	No	-0.790295	772	-3.17515	No	0.107358	1029	-3.39642	No
P62306	SNRPF	Small nuclear ribonucleoprotein F (snRNP-F) (Sm protein F) (Sm-F) (SmF)	RNA GO-term	rest	-10.6961	1	253	0	NA	-0.851195	NA	-0.508044	NA	-0.851195	956	-3.88827	No	-0.508044	644	-1.41434	No	NA	1731	-6.95866	No	-0.851195	774	-3.17515	No	-0.679619	1036	-3.39642	No
P62314	SNRPD1	Small nuclear ribonucleoprotein Sm D1 (Sm-D1) (Sm-D autoantigen) (snRNP core protein D1)	RNA GO-term	negative	-9.2075	1	646	0	-1.9648	0.253574	0.267308	2.48876	2.59921	-0.855611	957	-3.88827	No	2.54399	594	-1.41434	No	-1.9648	442	-2.18302	No	-0.481305	766	-3.17515	No	0.728812	1019	-3.39642	No
P55769	SNU13	NHP2-like protein 1 (High mobility group-like nuclear protein 2 homolog 1) (OTK27) (SNU13 homolog) (hSNU13) (U4/U6.U5 small nuclear ribonucleoprotein SNU13) (U4/U6.U5 tri-snRNP 15.5 kDa protein) [Cleaved into: NHP2-like protein 1, N-terminally processed]	RNA GO-term	rest	-5.2802	1	250	0	NA	-0.887722	1.36838	5.48844	2.75744	-0.887722	958	-3.88827	No	4.12294	479	-0.684989	No	NA	1633	-6.95866	No	0.24033	759	-3.17515	No	2.18163	965	-3.39642	No
P62304	SNRPE	Small nuclear ribonucleoprotein E (snRNP-E) (Sm protein E) (Sm-E) (SmE)	RNA GO-term	rest	-7.3264	1	575	0	NA	-1.01902	1.00571	NA	NA	-1.01902	959	-3.88827	No	NA	2114	-6.53904	No	NA	1735	-6.95866	No	-0.00665747	763	-3.17515	No	-0.00665747	1031	-3.39642	No
Q14978	NOLC1	Nucleolar and coiled-body phosphoprotein 1 (140 kDa nucleolar phosphoprotein) (Nopp140) (Hepatitis C virus NS5A-transactivated protein 13) (HCV NS5A-transactivated protein 13) (Nucleolar 130 kDa protein) (Nucleolar phosphoprotein p130)	RNA GO-term	rest	-10.6961	1	950	0	NA	-1.06639	0.0923718	3.87696	3.04256	-1.06639	960	-3.88827	No	3.45976	551	-1.41434	No	NA	1652	-6.95866	No	-0.48701	768	-3.17515	No	1.48637	995	-3.39642	No
P63220	RPS21	40S ribosomal protein S21	RNA GO-term	rest	-7.3762	1	1023	0	NA	-1.12644	0.046533	2.56645	NA	-1.12644	961	-3.88827	No	2.56645	591	-1.41434	No	NA	1687	-6.95866	No	-0.539953	770	-3.17515	No	0.495515	1023	-3.39642	No
O95777	LSM8	U6 snRNA-associated Sm-like protein LSm8	RNA GO-term	rest	-10.6961	1	804	0	NA	-1.42942	NA	1.36131	3.37157	-1.42942	962	-3.88827	No	2.36644	601	-1.41434	No	NA	1694	-6.95866	No	-1.42942	783	-3.17515	No	1.10115	1011	-3.39642	No
P14678	SNRPB	Small nuclear ribonucleoprotein-associated proteins B and B' (snRNP-B) (Sm protein B/B') (Sm-B/B') (SmB/B')	RNA GO-term	rest	-10.6961	1	764	0	-3.37384	-0.0687687	-0.442061	NA	1.20553	-1.72131	963	-3.88827	No	1.20553	630	-1.41434	No	-3.37384	443	-2.18302	No	-1.29489	781	-3.17515	No	-0.669785	1035	-3.39642	No
P20042	EIF2S2	Eukaryotic translation initiation factor 2 subunit 2 (Eukaryotic translation initiation factor 2 subunit beta) (eIF-2-beta)	RNA GO-term	rest	-8.0704	1	1191	0	NA	-1.84737	-0.961766	1.83497	1.64725	-1.84737	964	-3.88827	No	1.74111	614	-1.41434	No	NA	1704	-6.95866	No	-1.40457	782	-3.17515	No	0.168273	1028	-3.39642	No
P62316	SNRPD2	Small nuclear ribonucleoprotein Sm D2 (Sm-D2) (snRNP core protein D2)	RNA GO-term	negative	-8.2811	1	749	0	-3.46844	-1.21424	-1.19377	2.20908	NA	-2.34134	965	-3.88827	No	2.20908	606	-1.41434	No	-3.46844	444	-2.18302	No	-1.95881	785	-3.17515	No	-0.91684	1038	-3.39642	No
Q71UM5	RPS27L	40S ribosomal protein S27-like	RNA GO-term	rest	-5.0445	1	1243	0	NA	-2.74305	-1.41712	NA	2.21776	-2.74305	966	-3.88827	No	2.21776	605	-1.41434	No	NA	1698	-6.95866	No	-2.08008	786	-3.17515	No	-0.647468	1033	-3.39642	No
P62308	SNRPG	Small nuclear ribonucleoprotein G (snRNP-G) (Sm protein G) (Sm-G) (SmG)	RNA GO-term	rest	-8.2811	1	354	0	NA	-3.64646	-1.96587	3.64388	NA	-3.64646	967	-3.88827	No	3.64388	493	-0.684989	No	NA	1644	-6.95866	No	-2.80617	787	-3.17515	No	-0.656151	1034	-3.39642	No
O43414	ERI3	ERI1 exoribonuclease 3 (EC 3.1.-.-) (Prion interactor 1) (Prion protein-interacting protein)	RNA GO-term	rest	-0.8138	1	2019	0	NA	NA	NA	1.98326	4.84228	NA	968	-3.9083	No	3.41277	256	1.0198	No	NA	768	-4.52452	No	NA	1582	-8.12202	No	3.41277	409	-0.962273	No
O75569	PRKRA	Interferon-inducible double-stranded RNA-dependent protein kinase activator A (PKR-associated protein X) (PKR-associating protein X) (Protein activator of the interferon-induced protein kinase) (Protein kinase, interferon-inducible double-stranded RNA-dependent activator)	RNA GO-term	rest	2.9978	1	2534	0	NA	NA	NA	NA	3.6734	NA	969	-3.9083	No	3.6734	214	1.74916	No	NA	766	-4.52452	No	NA	1581	-8.12202	No	3.6734	155	3.51166	Yes
O95551	TDP2	Tyrosyl-DNA phosphodiesterase 2 (Tyr-DNA phosphodiesterase 2) (hTDP2) (EC 3.1.4.-) (5'-tyrosyl-DNA phosphodiesterase) (5'-Tyr-DNA phosphodiesterase) (ETS1-associated protein 2) (ETS1-associated protein II) (EAPII) (TRAF and TNF receptor-associated protein) (Tyrosyl-RNA phosphodiesterase) (VPg unlinkase)	None	rest	-2.4214	1	1692	0	NA	NA	NA	NA	NA	NA	970	-3.9083	No	NA	1133	-4.10489	No	NA	785	-4.52452	No	NA	1594	-8.12202	No	NA	1934	-7.42743	No
P26640	VARS	Valine--tRNA ligase (EC 6.1.1.9) (Protein G7a) (Valyl-tRNA synthetase) (ValRS)	None	rest	1.0616	1	1919	0	NA	NA	NA	0.633032	NA	NA	971	-3.9083	No	0.633032	278	1.0198	No	NA	783	-4.52452	No	NA	1592	-8.12202	No	0.633032	430	-0.962273	No
P49589	CARS	Cysteine--tRNA ligase, cytoplasmic (EC 6.1.1.16) (Cysteinyl-tRNA synthetase) (CysRS)	RNA GO-term	rest	-0.8105	1	2395	0	NA	NA	NA	NA	NA	NA	972	-3.9083	No	NA	1134	-4.10489	No	NA	786	-4.52452	No	NA	1595	-8.12202	No	NA	1935	-7.42743	No
P51003	PAPOLA	Poly(A) polymerase alpha (PAP-alpha) (EC 2.7.7.19) (Polynucleotide adenylyltransferase alpha)	RNA GO-term	rest	-2.4214	1	2682	0	NA	NA	NA	NA	NA	NA	973	-3.9083	No	NA	1135	-4.10489	No	NA	787	-4.52452	No	NA	1596	-8.12202	No	NA	1936	-7.42743	No
P55039	DRG2	Developmentally-regulated GTP-binding protein 2 (DRG-2)	None	rest	0.5827	1	1651	0	NA	NA	NA	NA	NA	NA	974	-3.9083	No	NA	1136	-4.10489	No	NA	788	-4.52452	No	NA	1597	-8.12202	No	NA	1937	-7.42743	No
P68104	EEF1A1	Elongation factor 1-alpha 1 (EF-1-alpha-1) (Elongation factor Tu) (EF-Tu) (Eukaryotic elongation factor 1 A-1) (eEF1A-1) (Leukocyte receptor cluster member 7)	RNA GO-term	rest	1.9665	1	2836	0	NA	NA	NA	2.15528	1.91562	NA	975	-3.9083	No	2.03545	274	1.0198	No	NA	779	-4.52452	No	NA	1590	-8.12202	No	2.03545	423	-0.962273	No
Q01780	EXOSC10	Exosome component 10 (EC 3.1.13.-) (Autoantigen PM/Scl 2) (P100 polymyositis-scleroderma overlap syndrome-associated autoantigen) (Polymyositis/scleroderma autoantigen 100 kDa) (PM/Scl-100) (Polymyositis/scleroderma autoantigen 2)	RNA GO-term	rest	-0.8105	1	1705	0	NA	NA	NA	0.9734	3.44361	NA	976	-3.9083	No	2.2085	271	1.0198	No	NA	776	-4.52452	No	NA	1588	-8.12202	No	2.2085	420	-0.962273	No
Q14296	FASTK	Fas-activated serine/threonine kinase (FAST kinase) (EC 2.7.11.8)	RNA GO-term & MitoCarta2.0	rest	1.3696	1	2490	0	NA	NA	NA	NA	NA	NA	977	-3.9083	No	NA	1137	-4.10489	No	NA	789	-4.52452	No	NA	1598	-8.12202	No	NA	1938	-7.42743	No
Q5F1R6	DNAJC21	DnaJ homolog subfamily C member 21 (DnaJ homolog subfamily A member 5) (Protein GS3)	RNA GO-term	rest	3.0272	1	1618	0	NA	NA	NA	2.64569	NA	NA	978	-3.9083	No	2.64569	265	1.0198	No	NA	773	-4.52452	No	NA	1585	-8.12202	No	2.64569	415	-0.962273	No
Q5T1V6	DDX59	Probable ATP-dependent RNA helicase DDX59 (EC 3.6.4.13) (DEAD box protein 59) (Zinc finger HIT domain-containing protein 5)	RNA GO-term	rest	-1.3535	1	2599	0	NA	NA	NA	NA	NA	NA	979	-3.9083	No	NA	1138	-4.10489	No	NA	790	-4.52452	No	NA	1599	-8.12202	No	NA	1939	-7.42743	No
Q86XP3	DDX42	ATP-dependent RNA helicase DDX42 (EC 3.6.4.13) (DEAD box protein 42) (RNA helicase-like protein) (RHELP) (RNA helicase-related protein) (RNAHP) (SF3b DEAD box protein) (Splicing factor 3B-associated 125 kDa protein) (SF3b125)	RNA GO-term	rest	-1.3535	1	2741	0	NA	NA	NA	0.060018	3.55161	NA	980	-3.9083	No	1.80581	276	1.0198	No	NA	781	-4.52452	No	NA	1591	-8.12202	No	1.80581	425	-0.962273	No
Q8IY37	DHX37	Probable ATP-dependent RNA helicase DHX37 (EC 3.6.4.13) (DEAH box protein 37)	RNA GO-term	rest	-2.1416	1	2497	0	NA	NA	NA	-0.324038	NA	NA	981	-3.9083	No	-0.324038	279	1.0198	No	NA	784	-4.52452	No	NA	1593	-8.12202	No	-0.324038	432	-0.962273	No
Q8IZ73	RPUSD2	RNA pseudouridylate synthase domain-containing protein 2	RNA GO-term	rest	4.282	1	2310	0	NA	NA	NA	2.0903	NA	NA	982	-3.9083	No	2.0903	273	1.0198	No	NA	778	-4.52452	No	NA	1589	-8.12202	No	2.0903	421	-0.962273	No
Q8N302	AGGF1	Angiogenic factor with G patch and FHA domains 1 (Angiogenic factor VG5Q) (hVG5Q) (G patch domain-containing protein 7) (Vasculogenesis gene on 5q protein)	None	rest	-2.4214	1	1716	0	NA	NA	NA	NA	NA	NA	983	-3.9083	No	NA	1139	-4.10489	No	NA	791	-4.52452	No	NA	1600	-8.12202	No	NA	1940	-7.42743	No
Q96P11	NSUN5	Probable 28S rRNA (cytosine-C(5))-methyltransferase (EC 2.1.1.-) (NOL1-related protein) (NOL1R) (NOL1/NOP2/Sun domain family member 5) (Williams-Beuren syndrome chromosomal region 20A protein)	RNA GO-term	rest	-1.3152	1	1569	0	NA	NA	NA	2.16061	3.20909	NA	984	-3.9083	No	2.68485	264	1.0198	No	NA	772	-4.52452	No	NA	1584	-8.12202	No	2.68485	414	-0.962273	No
Q9BSV6	TSEN34	tRNA-splicing endonuclease subunit Sen34 (EC 4.6.1.16) (Leukocyte receptor cluster member 5) (tRNA-intron endonuclease Sen34) (HsSen34)	None	rest	-0.1127	1	2854	0	NA	NA	NA	NA	NA	NA	985	-3.9083	No	NA	1140	-4.10489	No	NA	792	-4.52452	No	NA	1601	-8.12202	No	NA	1941	-7.42743	No
Q9H089	LSG1	Large subunit GTPase 1 homolog (hLsg1) (EC 3.6.1.-)	None	rest	0.1441	1	1648	0	NA	NA	-1.00157	NA	NA	NA	986	-3.9083	No	NA	1141	-4.10489	No	NA	793	-4.52452	No	-1.00157	350	-0.741007	No	-1.00157	433	-0.962273	No
Q9H0L4	CSTF2T	Cleavage stimulation factor subunit 2 tau variant (CF-1 64 kDa subunit tau variant) (Cleavage stimulation factor 64 kDa subunit tau variant) (CSTF 64 kDa subunit tau variant) (TauCstF-64)	RNA GO-term	rest	-2.4214	1	2674	0	NA	NA	NA	0.835883	4.41748	NA	987	-3.9083	No	2.62668	267	1.0198	No	NA	774	-4.52452	No	NA	1586	-8.12202	No	2.62668	417	-0.962273	No
Q9H4H8	FAM83D	Protein FAM83D (Spindle protein CHICA)	None	rest	-0.7911	1	2072	0	NA	NA	NA	NA	NA	NA	988	-3.9083	No	NA	1142	-4.10489	No	NA	794	-4.52452	No	NA	1602	-8.12202	No	NA	1942	-7.42743	No
Q9H6F5	CCDC86	Coiled-coil domain-containing protein 86 (Cytokine-induced protein with coiled-coil domain)	RNA GO-term	rest	-2.1384	1	2609	0	NA	NA	-0.874813	1.74186	1.14397	NA	989	-3.9083	No	1.44292	277	1.0198	No	NA	782	-4.52452	No	-0.874813	349	-0.741007	No	0.670339	429	-0.962273	No
Q9NX07	TRNAU1AP	tRNA selenocysteine 1-associated protein 1 (SECp43) (tRNA selenocysteine-associated protein 1)	RNA GO-term	rest	-1.1641	1	1719	0	NA	NA	NA	1.48513	3.32293	NA	990	-3.9083	No	2.40403	268	1.0198	No	NA	775	-4.52452	No	NA	1587	-8.12202	No	2.40403	418	-0.962273	No
Q9UBZ4	APEX2	DNA-(apurinic or apyrimidinic site) lyase 2 (EC 3.1.-.-) (EC 4.2.99.18) (AP endonuclease XTH2) (APEX nuclease 2) (APEX nuclease-like 2) (Apurinic-apyrimidinic endonuclease 2) (AP endonuclease 2)	MitoCarta2.0	rest	0.1441	1	2787	0	NA	NA	NA	NA	NA	NA	991	-3.9083	No	NA	1143	-4.10489	No	NA	795	-4.52452	No	NA	1603	-8.12202	No	NA	1943	-7.42743	No
Q9UJV9	DDX41	Probable ATP-dependent RNA helicase DDX41 (EC 3.6.4.13) (DEAD box protein 41) (DEAD box protein abstrakt homolog)	RNA GO-term	rest	1.0616	1	2384	0	NA	NA	NA	1.92739	4.72589	NA	992	-3.9083	No	3.32664	257	1.0198	No	NA	769	-4.52452	No	NA	1583	-8.12202	No	3.32664	411	-0.962273	No
Q9Y450	HBS1L	HBS1-like protein (ERFS)	RNA GO-term	rest	1.5321	1	2345	0	NA	NA	NA	NA	NA	NA	993	-3.9083	No	NA	1144	-4.10489	No	NA	796	-4.52452	No	NA	1604	-8.12202	No	NA	1944	-7.42743	No
A6NM15	CBWD7	Putative COBW domain-containing protein 7 (Putative cobalamin synthase W domain-containing protein 7)	None	rest	NA	NA	1299	0	NA	NA	NA	NA	NA	NA	994	-4.23609	No	NA	1297	-4.43268	No	NA	798	-4.8523	No	NA	1605	-8.4498	No	NA	1945	-7.75522	No
Q9BPW8	NIPSNAP1	Protein NipSnap homolog 1 (NipSnap1)	MitoCarta2.0	rest	9.1051	0	1937	0	6.64274	0.183109	2.34397	NA	NA	3.41292	995	-4.26948	No	NA	2202	-6.92025	No	6.64274	262	0.78941	No	3.05661	789	-3.55636	No	3.05661	1042	-3.77763	No
P04181	OAT	Ornithine aminotransferase, mitochondrial (EC 2.6.1.13) (Ornithine delta-aminotransferase) (Ornithine--oxo-acid aminotransferase) [Cleaved into: Ornithine aminotransferase, hepatic form; Ornithine aminotransferase, renal form]	MitoCarta2.0	rest	15.9076	0	2413	0	8.08018	-1.64124	0.759381	NA	NA	3.21947	996	-4.26948	No	NA	2203	-6.92025	No	8.08018	260	0.78941	No	2.39944	796	-3.55636	No	2.39944	1050	-3.77763	No
P13995	MTHFD2	Bifunctional methylenetetrahydrofolate dehydrogenase/cyclohydrolase, mitochondrial [Includes: NAD-dependent methylenetetrahydrofolate dehydrogenase (EC 1.5.1.15); Methenyltetrahydrofolate cyclohydrolase (EC 3.5.4.9)]	MitoCarta2.0	rest	15.5945	0	2652	0	4.6388	1.46882	1.47319	NA	NA	3.05381	997	-4.26948	No	NA	2204	-6.92025	No	4.6388	265	0.78941	No	2.52693	794	-3.55636	No	2.52693	1047	-3.77763	No
O95140	MFN2	Mitofusin-2 (EC 3.6.5.-) (Transmembrane GTPase MFN2)	MitoCarta2.0	rest	18.7088	0	2125	0	2.77293	NA	NA	NA	NA	2.77293	998	-4.26948	No	NA	2205	-6.92025	No	2.77293	489	-2.56423	No	2.77293	793	-3.55636	No	2.77293	1046	-3.77763	No
P36957	DLST	Dihydrolipoyllysine-residue succinyltransferase component of 2-oxoglutarate dehydrogenase complex, mitochondrial (EC 2.3.1.61) (2-oxoglutarate dehydrogenase complex component E2) (OGDC-E2) (Dihydrolipoamide succinyltransferase component of 2-oxoglutarate dehydrogenase complex) (E2K)	MitoCarta2.0	negative	37.6758	0	1625	0	5.89992	-1.18517	-0.414676	NA	NA	2.35738	999	-4.26948	No	NA	2206	-6.92025	No	5.89992	263	0.78941	No	1.43336	800	-3.55636	No	1.43336	1054	-3.77763	No
Q8NI60	COQ8A	Atypical kinase COQ8A, mitochondrial (EC 2.7.-.-) (Chaperone activity of bc1 complex-like) (Chaperone-ABC1-like) (Coenzyme Q protein 8A) (aarF domain-containing protein kinase 3)	MitoCarta2.0	rest	25.1926	0	2784	0	5.74096	-1.22319	NA	NA	NA	2.25888	1000	-4.26948	No	NA	2207	-6.92025	No	5.74096	264	0.78941	No	2.25888	797	-3.55636	No	2.25888	1051	-3.77763	No
Q9NR77	PXMP2	Peroxisomal membrane protein 2 (22 kDa peroxisomal membrane protein)	MitoCarta2.0	rest	13.1014	0	1786	0	NA	1.88103	-0.30691	NA	NA	1.88103	1001	-4.26948	No	NA	2208	-6.92025	No	NA	1789	-7.33987	No	0.787058	805	-3.55636	No	0.787058	1060	-3.77763	No
Q5RI15	COX20	Cytochrome c oxidase protein 20 homolog	MitoCarta2.0	rest	7.5827	0	2838	0	NA	1.74475	-0.954941	NA	NA	1.74475	1002	-4.26948	No	NA	2209	-6.92025	No	NA	1790	-7.33987	No	0.394903	810	-3.55636	No	0.394903	1066	-3.77763	No
Q9UIJ7	AK3	GTP:AMP phosphotransferase AK3, mitochondrial (EC 2.7.4.10) (Adenylate kinase 3) (AK 3) (Adenylate kinase 3 alpha-like 1)	MitoCarta2.0	rest	25.0021	0	2975	0	2.24571	1.11435	-1.31899	NA	NA	1.68003	1003	-4.26948	No	NA	2210	-6.92025	No	2.24571	491	-2.56423	No	0.680359	806	-3.55636	No	0.680359	1061	-3.77763	No
Q8TAA5	GRPEL2	GrpE protein homolog 2, mitochondrial (Mt-GrpE#2)	MitoCarta2.0	rest	13.8497	0	2120	0	3.21402	-0.445071	0.819679	NA	NA	1.38448	1004	-4.26948	No	NA	2211	-6.92025	No	3.21402	488	-2.56423	No	1.19621	802	-3.55636	No	1.19621	1056	-3.77763	No
Q6UXV4	APOOL	MICOS complex subunit MIC27 (Apolipoprotein O-like) (Protein FAM121A)	MitoCarta2.0	rest	31.1443	0	2518	0	NA	1.36168	0.32255	NA	NA	1.36168	1005	-4.26948	No	NA	2212	-6.92025	No	NA	1791	-7.33987	No	0.842117	804	-3.55636	No	0.842117	1059	-3.77763	No
Q56VL3	OCIAD2	OCIA domain-containing protein 2 (Ovarian carcinoma immunoreactive antigen-like protein)	MitoCarta2.0	rest	5.6271	0	2909	0	NA	1.13232	0.641635	NA	NA	1.13232	1006	-4.26948	No	NA	2213	-6.92025	No	NA	1792	-7.33987	No	0.886975	803	-3.55636	No	0.886975	1058	-3.77763	No
P00167	CYB5A	Cytochrome b5 (Microsomal cytochrome b5 type A) (MCB5)	MitoCarta2.0	rest	5.4531	0	2851	0	NA	0.902413	1.6553	NA	NA	0.902413	1007	-4.26948	No	NA	2214	-6.92025	No	NA	1793	-7.33987	No	1.27886	801	-3.55636	No	1.27886	1055	-3.77763	No
P49189	ALDH9A1	4-trimethylaminobutyraldehyde dehydrogenase (TMABADH) (EC 1.2.1.47) (Aldehyde dehydrogenase E3 isozyme) (Aldehyde dehydrogenase family 9 member A1) (EC 1.2.1.3) (Gamma-aminobutyraldehyde dehydrogenase) (EC 1.2.1.19) (R-aminobutyraldehyde dehydrogenase) [Cleaved into: 4-trimethylaminobutyraldehyde dehydrogenase, N-terminally processed]	MitoCarta2.0	rest	23.4278	0	2147	0	NA	0.754453	-3.49831	NA	NA	0.754453	1008	-4.26948	No	NA	2215	-6.92025	No	NA	1794	-7.33987	No	-1.37193	838	-3.55636	No	-1.37193	1094	-3.77763	No
Q07812	BAX	Apoptosis regulator BAX (Bcl-2-like protein 4) (Bcl2-L-4)	MitoCarta2.0	rest	8.0787	0	2572	0	NA	0.546153	0.697241	NA	NA	0.546153	1009	-4.26948	No	NA	2216	-6.92025	No	NA	1795	-7.33987	No	0.621697	807	-3.55636	No	0.621697	1062	-3.77763	No
Q16762	TST	Thiosulfate sulfurtransferase (EC 2.8.1.1) (Rhodanese)	RNA GO-term & MitoCarta2.0	rest	12.6585	0	2376	0	NA	0.38634	NA	NA	NA	0.38634	1010	-4.26948	No	NA	2217	-6.92025	No	NA	1796	-7.33987	No	0.38634	811	-3.55636	No	0.38634	1067	-3.77763	No
P53985	SLC16A1	Monocarboxylate transporter 1 (MCT 1) (Solute carrier family 16 member 1)	MitoCarta2.0	rest	13.2406	0	2198	0	NA	0.379715	2.66741	NA	NA	0.379715	1011	-4.26948	No	NA	2218	-6.92025	No	NA	1797	-7.33987	No	1.52356	799	-3.55636	No	1.52356	1053	-3.77763	No
Q8N0V3	RBFA	Putative ribosome-binding factor A, mitochondrial	MitoCarta2.0	rest	7.663	0	1603	0	NA	0.366942	NA	NA	NA	0.366942	1012	-4.26948	No	NA	2219	-6.92025	No	NA	1798	-7.33987	No	0.366942	812	-3.55636	No	0.366942	1068	-3.77763	No
P51649	ALDH5A1	Succinate-semialdehyde dehydrogenase, mitochondrial (EC 1.2.1.24) (Aldehyde dehydrogenase family 5 member A1) (NAD(+)-dependent succinic semialdehyde dehydrogenase)	MitoCarta2.0	rest	10.6859	0	2403	0	NA	0.227838	0.683515	NA	NA	0.227838	1013	-4.26948	No	NA	2220	-6.92025	No	NA	1799	-7.33987	No	0.455676	809	-3.55636	No	0.455676	1065	-3.77763	No
Q5VUM1	SDHAF4	Succinate dehydrogenase assembly factor 4, mitochondrial (SDH assembly factor 4) (SDHAF4)	MitoCarta2.0	rest	35.5098	0	1593	0	NA	0.140959	-0.0863	NA	NA	0.140959	1014	-4.26948	No	NA	2221	-6.92025	No	NA	1800	-7.33987	No	0.0273296	816	-3.55636	No	0.0273296	1072	-3.77763	No
P22033	MUT	Methylmalonyl-CoA mutase, mitochondrial (MCM) (EC 5.4.99.2) (Methylmalonyl-CoA isomerase)	MitoCarta2.0	rest	19.6453	0	2148	0	NA	0.119827	NA	NA	NA	0.119827	1015	-4.26948	No	NA	2222	-6.92025	No	NA	1801	-7.33987	No	0.119827	814	-3.55636	No	0.119827	1070	-3.77763	No
Q8IXI2	RHOT1	Mitochondrial Rho GTPase 1 (MIRO-1) (hMiro-1) (EC 3.6.5.-) (Rac-GTP-binding protein-like protein) (Ras homolog gene family member T1)	MitoCarta2.0	rest	9.3784	0	2758	0	NA	-0.355505	NA	NA	NA	-0.355505	1016	-4.26948	No	NA	2223	-6.92025	No	NA	1802	-7.33987	No	-0.355505	817	-3.55636	No	-0.355505	1073	-3.77763	No
Q96C36	PYCR2	Pyrroline-5-carboxylate reductase 2 (P5C reductase 2) (P5CR 2) (EC 1.5.1.2)	MitoCarta2.0	rest	6.537	0	1525	0	0.58429	-1.31125	-1.01782	NA	NA	-0.363479	1017	-4.26948	No	NA	2224	-6.92025	No	0.58429	492	-2.56423	No	-0.581592	823	-3.55636	No	-0.581592	1079	-3.77763	No
O43772	SLC25A20	Mitochondrial carnitine/acylcarnitine carrier protein (Carnitine/acylcarnitine translocase) (CAC) (Solute carrier family 25 member 20)	MitoCarta2.0	rest	28.3039	0	2671	0	NA	-0.373301	NA	NA	NA	-0.373301	1018	-4.26948	No	NA	2225	-6.92025	No	NA	1803	-7.33987	No	-0.373301	818	-3.55636	No	-0.373301	1074	-3.77763	No
Q9Y3D6	FIS1	Mitochondrial fission 1 protein (FIS1 homolog) (hFis1) (Tetratricopeptide repeat protein 11) (TPR repeat protein 11)	MitoCarta2.0	rest	11.3989	0	2683	0	NA	-0.397258	0.493278	NA	NA	-0.397258	1019	-4.26948	No	NA	2226	-6.92025	No	NA	1804	-7.33987	No	0.0480099	815	-3.55636	No	0.0480099	1071	-3.77763	No
Q9HCC0	MCCC2	Methylcrotonoyl-CoA carboxylase beta chain, mitochondrial (MCCase subunit beta) (EC 6.4.1.4) (3-methylcrotonyl-CoA carboxylase 2) (3-methylcrotonyl-CoA carboxylase non-biotin-containing subunit) (3-methylcrotonyl-CoA:carbon dioxide ligase subunit beta)	MitoCarta2.0	rest	19.6753	0	1730	0	NA	-0.408514	NA	NA	NA	-0.408514	1020	-4.26948	No	NA	2227	-6.92025	No	NA	1805	-7.33987	No	-0.408514	820	-3.55636	No	-0.408514	1076	-3.77763	No
P28288	ABCD3	ATP-binding cassette sub-family D member 3 (70 kDa peroxisomal membrane protein) (PMP70)	MitoCarta2.0	rest	13.5303	0	1655	0	2.74769	-3.57216	-1.68494	NA	NA	-0.412235	1021	-4.26948	No	NA	2228	-6.92025	No	2.74769	490	-2.56423	No	-0.836469	829	-3.55636	No	-0.836469	1085	-3.77763	No
O43819	SCO2	Protein SCO2 homolog, mitochondrial	MitoCarta2.0	rest	17.9306	0	2312	0	NA	-0.512016	NA	NA	NA	-0.512016	1022	-4.26948	No	NA	2229	-6.92025	No	NA	1806	-7.33987	No	-0.512016	821	-3.55636	No	-0.512016	1077	-3.77763	No
Q3SXM5	HSDL1	Inactive hydroxysteroid dehydrogenase-like protein 1 (Short chain dehydrogenase/reductase family 12C member 3)	MitoCarta2.0	rest	7.5122	0	2267	0	NA	-0.709458	-0.815783	NA	NA	-0.709458	1023	-4.26948	No	NA	2230	-6.92025	No	NA	1807	-7.33987	No	-0.762621	827	-3.55636	No	-0.762621	1083	-3.77763	No
Q96DB5	RMDN1	Regulator of microtubule dynamics protein 1 (RMD-1) (hRMD-1) (Protein FAM82B)	MitoCarta2.0	rest	15.5828	0	1541	0	NA	-0.727413	-3.00239	NA	NA	-0.727413	1024	-4.26948	No	NA	2231	-6.92025	No	NA	1808	-7.33987	No	-1.8649	843	-3.55636	No	-1.8649	1099	-3.77763	No
Q9Y394	DHRS7	Dehydrogenase/reductase SDR family member 7 (EC 1.1.-.-) (Retinal short-chain dehydrogenase/reductase 4) (retSDR4) (Short chain dehydrogenase/reductase family 34C member 1)	None	rest	5.076	0	2470	0	NA	-0.800261	-4.33398	NA	NA	-0.800261	1025	-4.26948	No	NA	2232	-6.92025	No	NA	1809	-7.33987	No	-2.56712	844	-3.55636	No	-2.56712	1100	-3.77763	No
O75027	ABCB7	ATP-binding cassette sub-family B member 7, mitochondrial (ATP-binding cassette transporter 7) (ABC transporter 7 protein)	MitoCarta2.0	rest	23.7395	0	1791	0	NA	-0.832006	-2.39764	NA	NA	-0.832006	1026	-4.26948	No	NA	2233	-6.92025	No	NA	1810	-7.33987	No	-1.61482	840	-3.55636	No	-1.61482	1096	-3.77763	No
Q9NUJ1	ABHD10	Mycophenolic acid acyl-glucuronide esterase, mitochondrial (EC 3.1.1.93) (Alpha/beta hydrolase domain-containing protein 10) (Abhydrolase domain-containing protein 10)	MitoCarta2.0	rest	9.9467	0	1951	0	NA	-0.878195	NA	NA	NA	-0.878195	1027	-4.26948	No	NA	2234	-6.92025	No	NA	1811	-7.33987	No	-0.878195	831	-3.55636	No	-0.878195	1087	-3.77763	No
Q96TA2	YME1L1	ATP-dependent zinc metalloprotease YME1L1 (EC 3.4.24.-) (ATP-dependent metalloprotease FtsH1) (Meg-4) (Presenilin-associated metalloprotease) (PAMP) (YME1-like protein 1)	MitoCarta2.0	rest	13.7265	0	2335	0	NA	-0.883553	-1.44806	NA	NA	-0.883553	1028	-4.26948	No	NA	2235	-6.92025	No	NA	1812	-7.33987	No	-1.1658	836	-3.55636	No	-1.1658	1092	-3.77763	No
P23786	CPT2	Carnitine O-palmitoyltransferase 2, mitochondrial (EC 2.3.1.21) (Carnitine palmitoyltransferase II) (CPT II)	MitoCarta2.0	rest	32.7824	0	1515	0	NA	-0.958992	-2.70558	NA	NA	-0.958992	1029	-4.26948	No	NA	2236	-6.92025	No	NA	1813	-7.33987	No	-1.83229	842	-3.55636	No	-1.83229	1098	-3.77763	No
Q9H9B4	SFXN1	Sideroflexin-1 (Tricarboxylate carrier protein) (TCC)	MitoCarta2.0	rest	16.8968	0	1900	0	-0.898396	-1.11943	0.481042	NA	NA	-1.00892	1030	-4.26948	No	NA	2237	-6.92025	No	-0.898396	493	-2.56423	No	-0.512263	822	-3.55636	No	-0.512263	1078	-3.77763	No
P04179	SOD2	Superoxide dismutase [Mn], mitochondrial (EC 1.15.1.1)	MitoCarta2.0	rest	28.1817	0	2252	0	NA	-1.15655	1.50649	NA	NA	-1.15655	1031	-4.26948	No	NA	2238	-6.92025	No	NA	1814	-7.33987	No	0.174972	813	-3.55636	No	0.174972	1069	-3.77763	No
Q13423	NNT	NAD(P) transhydrogenase, mitochondrial (EC 1.6.1.2) (Nicotinamide nucleotide transhydrogenase) (Pyridine nucleotide transhydrogenase)	MitoCarta2.0	negative	13.3432	0	2969	0	NA	-1.25778	2.18299	NA	NA	-1.25778	1032	-4.26948	No	NA	2239	-6.92025	No	NA	1815	-7.33987	No	0.462609	808	-3.55636	No	0.462609	1064	-3.77763	No
Q8NBU5	ATAD1	ATPase family AAA domain-containing protein 1 (EC 3.6.1.3) (Thorase)	MitoCarta2.0	rest	19.4339	0	2536	0	NA	-1.3535	NA	NA	NA	-1.3535	1033	-4.26948	No	NA	2240	-6.92025	No	NA	1816	-7.33987	No	-1.3535	837	-3.55636	No	-1.3535	1093	-3.77763	No
Q9HC21	SLC25A19	Mitochondrial thiamine pyrophosphate carrier (Mitochondrial uncoupling protein 1) (Solute carrier family 25 member 19)	MitoCarta2.0	rest	21.6162	0	2449	0	NA	-1.5009	-1.33941	NA	NA	-1.5009	1034	-4.26948	No	NA	2241	-6.92025	No	NA	1817	-7.33987	No	-1.42015	839	-3.55636	No	-1.42015	1095	-3.77763	No
P26440	IVD	Isovaleryl-CoA dehydrogenase, mitochondrial (IVD) (EC 1.3.8.4)	MitoCarta2.0	rest	22.807	0	1717	0	NA	-1.60189	-0.21782	NA	NA	-1.60189	1035	-4.26948	No	NA	2242	-6.92025	No	NA	1818	-7.33987	No	-0.909853	832	-3.55636	No	-0.909853	1088	-3.77763	No
O75323	GBAS	Protein NipSnap homolog 2 (NipSnap2) (Glioblastoma-amplified sequence)	MitoCarta2.0	negative	18.0086	0	1614	0	NA	-1.7666	NA	NA	NA	-1.7666	1036	-4.26948	No	NA	2243	-6.92025	No	NA	1819	-7.33987	No	-1.7666	841	-3.55636	No	-1.7666	1097	-3.77763	No
Q5VTU8	ATP5EP2	ATP synthase subunit epsilon-like protein, mitochondrial	None	rest	NA	0	NA	0	NA	-0.241737	5.15022	NA	NA	-0.241737	1037	-4.3171	No	NA	2319	-6.96787	No	NA	1898	-7.38749	No	2.45424	845	-3.60399	No	2.45424	1101	-3.82525	No
P0CG06	IGLC3	Ig lambda-3 chain C regions	None	rest	NA	0	NA	0	-1.55015	NA	NA	NA	NA	-1.55015	1038	-4.3171	No	NA	2320	-6.96787	No	-1.55015	503	-2.61185	No	-1.55015	847	-3.60399	No	-1.55015	1103	-3.82525	No
Q562R1	ACTBL2	Beta-actin-like protein 2 (Kappa-actin)	None	rest	-7.3762	0	NA	2	NA	0.430083	NA	NA	NA	0.430083	1039	-4.41929	No	NA	2980	-7.07006	No	NA	2558	-7.48968	No	0.430083	848	-3.70617	No	0.430083	1109	-3.92744	No
P11021	HSPA5	78 kDa glucose-regulated protein (GRP-78) (Endoplasmic reticulum lumenal Ca(2+)-binding protein grp78) (Heat shock 70 kDa protein 5) (Immunoglobulin heavy chain-binding protein) (BiP)	None	rest	0.0944	0	2920	0	6.66047	-0.964349	0.163716	1.18988	NA	2.84806	1040	-4.50411	No	1.18988	716	-2.03018	No	6.66047	285	0.554779	No	1.95328	849	-3.791	No	1.76243	1118	-4.01226	No
Q92616	GCN1	eIF-2-alpha kinase activator GCN1 (GCN1 eIF-2-alpha kinase activator homolog) (GCN1-like protein 1) (General control of amino-acid synthesis 1-like protein 1) (Translational activator GCN1) (HsGCN1)	RNA GO-term	rest	-1.2163	0	2126	0	NA	2.75768	0.0142737	1.32828	2.64095	2.75768	1041	-4.50411	No	1.98462	713	-2.03018	No	NA	2579	-7.5745	No	1.38598	853	-3.791	No	1.6853	1119	-4.01226	No
Q9H857	NT5DC2	5'-nucleotidase domain-containing protein 2 (EC 3.1.3.-)	MitoCarta2.0	rest	1.168	0	2191	0	5.29965	-1.04097	1.04852	NA	NA	2.12934	1042	-4.50411	No	NA	2995	-7.15488	No	5.29965	286	0.554779	No	1.76907	851	-3.791	No	1.76907	1117	-4.01226	No
P43243	MATR3	Matrin-3	RNA GO-term	negative	-2.2856	0	2298	0	1.02343	2.12193	-0.319971	3.48851	5.1136	1.57268	1043	-4.50411	No	4.30105	548	-1.30083	No	1.02343	539	-2.79886	No	0.941799	857	-3.791	No	2.2855	1114	-4.01226	No
O60493	SNX3	Sorting nexin-3 (Protein SDP3)	None	rest	-1.1934	0	2041	0	NA	1.47954	0.470236	NA	NA	1.47954	1044	-4.50411	No	NA	2996	-7.15488	No	NA	2584	-7.5745	No	0.974889	856	-3.791	No	0.974889	1124	-4.01226	No
Q13162	PRDX4	Peroxiredoxin-4 (EC 1.11.1.15) (Antioxidant enzyme AOE372) (AOE37-2) (Peroxiredoxin IV) (Prx-IV) (Thioredoxin peroxidase AO372) (Thioredoxin-dependent peroxide reductase A0372)	MitoCarta2.0	rest	0.2254	0	1946	0	1.41116	1.45491	0.394383	0.365198	NA	1.43304	1045	-4.50411	No	0.365198	718	-2.03018	No	1.41116	538	-2.79886	No	1.08682	855	-3.791	No	0.906414	1125	-4.01226	No
Q96FJ2	DYNLL2	Dynein light chain 2, cytoplasmic (8 kDa dynein light chain b) (DLC8b) (Dynein light chain LC8-type 2)	None	rest	0.8985	0	1675	0	NA	1.3882	1.08871	NA	NA	1.3882	1046	-4.50411	No	NA	2997	-7.15488	No	NA	2585	-7.5745	No	1.23845	854	-3.791	No	1.23845	1123	-4.01226	No
Q8N4V1	MMGT1	Membrane magnesium transporter 1 (ER membrane protein complex subunit 5) (Transmembrane protein 32)	None	rest	0.0283	0	1736	0	NA	1.25812	2.40265	NA	NA	1.25812	1047	-4.50411	No	NA	2998	-7.15488	No	NA	2586	-7.5745	No	1.83039	850	-3.791	No	1.83039	1116	-4.01226	No
Q13724	MOGS	Mannosyl-oligosaccharide glucosidase (EC 3.2.1.106) (Processing A-glucosidase I)	None	rest	-1.6748	0	2523	0	NA	0.908852	2.02827	NA	NA	0.908852	1048	-4.50411	No	NA	2999	-7.15488	No	NA	2587	-7.5745	No	1.46856	852	-3.791	No	1.46856	1121	-4.01226	No
P26885	FKBP2	Peptidyl-prolyl cis-trans isomerase FKBP2 (PPIase FKBP2) (EC 5.2.1.8) (13 kDa FK506-binding protein) (13 kDa FKBP) (FKBP-13) (FK506-binding protein 2) (FKBP-2) (Immunophilin FKBP13) (Rotamase)	None	rest	2.98	0	1968	0	NA	0.853017	0.314936	NA	NA	0.853017	1049	-4.50411	No	NA	3000	-7.15488	No	NA	2588	-7.5745	No	0.583977	861	-3.791	No	0.583977	1131	-4.01226	No
Q9GZY4	COA1	Cytochrome c oxidase assembly factor 1 homolog (Mitochondrial translation regulation assembly intermediate of cytochrome c oxidase protein of 15 kDa)	RNA GO-term & MitoCarta2.0	rest	1.463	0	2063	0	NA	0.806743	-3.98394	NA	NA	0.806743	1050	-4.50411	No	NA	3001	-7.15488	No	NA	2589	-7.5745	No	-1.5886	886	-3.791	No	-1.5886	1156	-4.01226	No
P51149	RAB7A	Ras-related protein Rab-7a	None	rest	-0.9701	0	2869	0	1.903	-0.609071	0.647978	NA	NA	0.646962	1051	-4.50411	No	NA	3002	-7.15488	No	1.903	536	-2.79886	No	0.647301	859	-3.791	No	0.647301	1128	-4.01226	No
P12236	SLC25A6	ADP/ATP translocase 3 (ADP,ATP carrier protein 3) (ADP,ATP carrier protein, isoform T2) (ANT 2) (Adenine nucleotide translocator 3) (ANT 3) (Solute carrier family 25 member 6) [Cleaved into: ADP/ATP translocase 3, N-terminally processed]	MitoCarta2.0	rest	3.172	0	2577	0	2.09774	-1.03177	1.39567	NA	NA	0.532986	1052	-4.50411	No	NA	3003	-7.15488	No	2.09774	535	-2.79886	No	0.820547	858	-3.791	No	0.820547	1126	-4.01226	No
Q8N122	RPTOR	Regulatory-associated protein of mTOR (Raptor) (p150 target of rapamycin (TOR)-scaffold protein)	None	rest	3.159	0	2381	0	NA	0.526066	-1.17982	NA	NA	0.526066	1053	-4.50411	No	NA	3004	-7.15488	No	NA	2590	-7.5745	No	-0.326875	871	-3.791	No	-0.326875	1141	-4.01226	No
Q01469	FABP5	Fatty acid-binding protein, epidermal (Epidermal-type fatty acid-binding protein) (E-FABP) (Fatty acid-binding protein 5) (Psoriasis-associated fatty acid-binding protein homolog) (PA-FABP)	None	rest	-2.9098	0	2712	0	0.812616	-0.364784	0.43158	NA	NA	0.223916	1054	-4.50411	No	NA	3005	-7.15488	No	0.812616	540	-2.79886	No	0.293137	863	-3.791	No	0.293137	1133	-4.01226	No
P68371	TUBB4B	Tubulin beta-4B chain (Tubulin beta-2 chain) (Tubulin beta-2C chain)	RNA GO-term	rest	2.3629	0	2268	0	NA	-0.000972789	NA	NA	NA	-0.000972789	1055	-4.50411	No	NA	3006	-7.15488	No	NA	2591	-7.5745	No	-0.000972789	864	-3.791	No	-0.000972789	1134	-4.01226	No
Q00765	REEP5	Receptor expression-enhancing protein 5 (Polyposis locus protein 1) (Protein TB2)	None	rest	-0.1288	0	1908	0	NA	-0.151343	-0.394292	NA	NA	-0.151343	1056	-4.50411	No	NA	3007	-7.15488	No	NA	2592	-7.5745	No	-0.272817	868	-3.791	No	-0.272817	1138	-4.01226	No
O00116	AGPS	Alkyldihydroxyacetonephosphate synthase, peroxisomal (Alkyl-DHAP synthase) (EC 2.5.1.26) (Aging-associated gene 5 protein) (Alkylglycerone-phosphate synthase)	None	rest	3.4923	0	2243	0	1.798	-2.20928	-0.696961	NA	NA	-0.205638	1057	-4.50411	No	NA	3008	-7.15488	No	1.798	537	-2.79886	No	-0.369412	873	-3.791	No	-0.369412	1142	-4.01226	No
Q8NBX0	SCCPDH	Saccharopine dehydrogenase-like oxidoreductase (EC 1.-.-.-)	MitoCarta2.0	rest	1.9171	0	1662	0	NA	-0.277265	NA	NA	NA	-0.277265	1058	-4.50411	No	NA	3009	-7.15488	No	NA	2593	-7.5745	No	-0.277265	869	-3.791	No	-0.277265	1139	-4.01226	No
P21964	COMT	Catechol O-methyltransferase (EC 2.1.1.6)	MitoCarta2.0	rest	-1.2362	0	1880	0	NA	-0.29233	NA	NA	NA	-0.29233	1059	-4.50411	No	NA	3010	-7.15488	No	NA	2594	-7.5745	No	-0.29233	870	-3.791	No	-0.29233	1140	-4.01226	No
Q9Y5Z9	UBIAD1	UbiA prenyltransferase domain-containing protein 1 (EC 2.5.1.-) (Transitional epithelial response protein 1)	None	rest	0.5827	0	1738	0	NA	-0.312245	-2.42835	NA	NA	-0.312245	1060	-4.50411	No	NA	3011	-7.15488	No	NA	2595	-7.5745	No	-1.3703	885	-3.791	No	-1.3703	1155	-4.01226	No
P62942	FKBP1A	Peptidyl-prolyl cis-trans isomerase FKBP1A (PPIase FKBP1A) (EC 5.2.1.8) (12 kDa FK506-binding protein) (12 kDa FKBP) (FKBP-12) (Calstabin-1) (FK506-binding protein 1A) (FKBP-1A) (Immunophilin FKBP12) (Rotamase)	None	rest	-1.5916	0	2277	0	NA	-0.340648	NA	0.0959178	NA	-0.340648	1061	-4.50411	No	0.0959178	719	-2.03018	No	NA	2583	-7.5745	No	-0.340648	872	-3.791	No	-0.122365	1135	-4.01226	No
Q8NI22	MCFD2	Multiple coagulation factor deficiency protein 2 (Neural stem cell-derived neuronal survival protein)	None	rest	4.239	0	2507	0	NA	-0.631079	-1.61494	NA	NA	-0.631079	1062	-4.50411	No	NA	3012	-7.15488	No	NA	2596	-7.5745	No	-1.12301	882	-3.791	No	-1.12301	1152	-4.01226	No
Q9UBS4	DNAJB11	DnaJ homolog subfamily B member 11 (APOBEC1-binding protein 2) (ABBP-2) (DnaJ protein homolog 9) (ER-associated DNAJ) (ER-associated Hsp40 co-chaperone) (Endoplasmic reticulum DNA J domain-containing protein 3) (ER-resident protein ERdj3) (ERdj3) (ERj3p) (HEDJ) (Human DnaJ protein 9) (hDj-9) (PWP1-interacting protein 4)	None	rest	-0.3399	0	2042	0	NA	-0.67529	1.88653	NA	NA	-0.67529	1063	-4.50411	No	NA	3013	-7.15488	No	NA	2597	-7.5745	No	0.605622	860	-3.791	No	0.605622	1130	-4.01226	No
Q9BS26	ERP44	Endoplasmic reticulum resident protein 44 (ER protein 44) (ERp44) (Thioredoxin domain-containing protein 4)	None	rest	4.1531	0	2222	0	NA	-0.730786	0.47586	NA	NA	-0.730786	1064	-4.50411	No	NA	3014	-7.15488	No	NA	2598	-7.5745	No	-0.127463	865	-3.791	No	-0.127463	1136	-4.01226	No
Q99653	CHP1	Calcineurin B homologous protein 1 (Calcineurin B-like protein) (Calcium-binding protein CHP) (Calcium-binding protein p22) (EF-hand calcium-binding domain-containing protein p22)	None	rest	2.0718	0	2795	0	NA	-1.1304	-0.96792	NA	NA	-1.1304	1065	-4.50411	No	NA	3015	-7.15488	No	NA	2599	-7.5745	No	-1.04916	880	-3.791	No	-1.04916	1150	-4.01226	No
P14618	PKM	Pyruvate kinase PKM (EC 2.7.1.40) (Cytosolic thyroid hormone-binding protein) (CTHBP) (Opa-interacting protein 3) (OIP-3) (Pyruvate kinase 2/3) (Pyruvate kinase muscle isozyme) (Thyroid hormone-binding protein 1) (THBP1) (Tumor M2-PK) (p58)	RNA GO-term	rest	4.2524	0	1970	0	-1.68445	-0.901354	-3.75708	2.15067	NA	-1.2929	1066	-4.50411	No	2.15067	711	-2.03018	No	-1.68445	541	-2.79886	No	-2.11429	888	-3.791	No	-1.04805	1149	-4.01226	No
Q53GQ0	HSD17B12	Very-long-chain 3-oxoacyl-CoA reductase (EC 1.1.1.330) (17-beta-hydroxysteroid dehydrogenase 12) (17-beta-HSD 12) (3-ketoacyl-CoA reductase) (KAR) (Estradiol 17-beta-dehydrogenase 12) (EC 1.1.1.62) (Short chain dehydrogenase/reductase family 12C member 1)	None	rest	4.4751	0	1959	0	NA	-1.41871	0.927307	NA	NA	-1.41871	1067	-4.50411	No	NA	3016	-7.15488	No	NA	2600	-7.5745	No	-0.245702	867	-3.791	No	-0.245702	1137	-4.01226	No
O75381	PEX14	Peroxisomal membrane protein PEX14 (PTS1 receptor-docking protein) (Peroxin-14) (Peroxisomal membrane anchor protein PEX14)	None	rest	-0.9501	0	2749	0	NA	-1.42143	-2.93469	NA	NA	-1.42143	1068	-4.50411	No	NA	3017	-7.15488	No	NA	2601	-7.5745	No	-2.17806	889	-3.791	No	-2.17806	1158	-4.01226	No
Q9NVJ2	ARL8B	ADP-ribosylation factor-like protein 8B (ADP-ribosylation factor-like protein 10C) (Novel small G protein indispensable for equal chromosome segregation 1)	None	rest	-2.8422	0	2730	0	NA	-1.43434	2.19033	NA	NA	-1.43434	1069	-4.50411	No	NA	3018	-7.15488	No	NA	2602	-7.5745	No	0.377998	862	-3.791	No	0.377998	1132	-4.01226	No
P61106	RAB14	Ras-related protein Rab-14	None	rest	-0.9701	0	2192	0	NA	-1.48046	-3.57866	NA	NA	-1.48046	1070	-4.50411	No	NA	3019	-7.15488	No	NA	2603	-7.5745	No	-2.52956	890	-3.791	No	-2.52956	1159	-4.01226	No
P02786	TFRC	Transferrin receptor protein 1 (TR) (TfR) (TfR1) (Trfr) (T9) (p90) (CD antigen CD71) [Cleaved into: Transferrin receptor protein 1, serum form (sTfR)]	RNA GO-term	rest	0.0279	0	1835	0	NA	-1.48373	1.05805	2.25464	NA	-1.48373	1071	-4.50411	No	2.25464	710	-2.03018	No	NA	2577	-7.5745	No	-0.212842	866	-3.791	No	0.609653	1129	-4.01226	No
Q96KF7	SMIM8	Small integral membrane protein 8	None	rest	4.0394	0	2700	0	NA	-1.86274	0.00194697	NA	NA	-1.86274	1072	-4.50411	No	NA	3020	-7.15488	No	NA	2604	-7.5745	No	-0.930398	879	-3.791	No	-0.930398	1148	-4.01226	No
O95881	TXNDC12	Thioredoxin domain-containing protein 12 (EC 1.8.4.2) (Endoplasmic reticulum resident protein 18) (ER protein 18) (ERp18) (Endoplasmic reticulum resident protein 19) (ER protein 19) (ERp19) (Thioredoxin-like protein p19) (hTLP19)	MitoCarta2.0	rest	-0.4595	0	2868	0	NA	-1.97733	-1.53323	NA	NA	-1.97733	1073	-4.50411	No	NA	3021	-7.15488	No	NA	2605	-7.5745	No	-1.75528	887	-3.791	No	-1.75528	1157	-4.01226	No
P60660	MYL6	Myosin light polypeptide 6 (17 kDa myosin light chain) (LC17) (Myosin light chain 3) (MLC-3) (Myosin light chain alkali 3) (Myosin light chain A3) (Smooth muscle and nonmuscle myosin light chain alkali 6)	None	rest	-2.9098	0	2407	0	NA	-2.94863	-2.15916	NA	NA	-2.94863	1074	-4.50411	No	NA	3022	-7.15488	No	NA	2606	-7.5745	No	-2.55389	891	-3.791	No	-2.55389	1160	-4.01226	No
Q17RY0	CPEB4	Cytoplasmic polyadenylation element-binding protein 4 (CPE-BP4) (CPE-binding protein 4) (hCPEB-4)	RNA GO-term	rest	-4.3576	0	14804	0	NA	7.60427	0.67289	2.14455	4.39388	7.60427	1075	-4.51851	No	3.26921	3234	-7.47693	No	NA	8444	-13.0213	No	4.13858	703	-2.89197	No	3.7039	1200	-4.98508	No
Q07065	CKAP4	Cytoskeleton-associated protein 4 (63-kDa cytoskeleton-linking membrane protein) (Climp-63) (p63)	RNA GO-term	rest	-5.3044	0	9532	0	11.2014	-0.647413	0.0649586	3.16188	1.0755	5.27697	1076	-4.51851	No	2.11869	3312	-7.47693	No	11.2014	799	-4.89197	No	3.53964	705	-2.89197	No	2.97126	2478	-9.45901	No
P13861	PRKAR2A	cAMP-dependent protein kinase type II-alpha regulatory subunit	None	rest	-9.2075	0	4721	0	10.6844	-0.96614	0.22529	0.944518	NA	4.85913	1077	-4.51851	No	0.944518	3392	-7.47693	No	10.6844	800	-4.89197	No	3.31452	1738	-9.23774	No	2.72202	2489	-9.45901	No
Q9NX05	FAM120C	Constitutive coactivator of PPAR-gamma-like protein 2 (Protein FAM120C) (Tumor antigen BJ-HCC-21)	RNA GO-term	negative	-8.0704	0	9417	0	NA	4.70691	-1.9435	2.78432	4.0082	4.70691	1078	-4.51851	No	3.39626	3221	-7.47693	No	NA	8431	-13.0213	No	1.3817	1760	-9.23774	No	2.38898	2506	-9.45901	No
Q9HCE1	MOV10	Putative helicase MOV-10 (EC 3.6.4.13) (Armitage homolog) (Moloney leukemia virus 10 protein)	RNA GO-term	rest	-4.7007	0	11621	0	6.50432	2.09564	0.497638	2.09524	4.88411	4.29998	1079	-4.51851	No	3.48967	3219	-7.47693	No	6.50432	804	-4.89197	No	3.03253	1739	-9.23774	No	3.21539	2462	-9.45901	No
Q99878	HIST1H2AJ	Histone H2A type 1-J (Histone H2A/e)	None	rest	-13.4554	0	6251	0	3.93699	3.74228	-1.00694	NA	NA	3.83963	1080	-4.51851	No	NA	8549	-12.6016	No	3.93699	810	-4.89197	No	2.22411	1747	-9.23774	No	2.22411	2517	-9.45901	No
Q86UP2	KTN1	Kinectin (CG-1 antigen) (Kinesin receptor)	RNA GO-term	rest	-3.6961	0	4408	0	8.03741	-0.359485	-0.62622	1.72768	NA	3.83896	1081	-4.51851	No	1.72768	3336	-7.47693	No	8.03741	801	-4.89197	No	2.35057	1745	-9.23774	No	2.19485	2521	-9.45901	No
P27816	MAP4	Microtubule-associated protein 4 (MAP-4)	RNA GO-term	rest	-4.4906	0	6223	0	NA	3.58021	0.0211914	1.50924	2.53722	3.58021	1082	-4.51851	No	2.02323	3319	-7.47693	No	NA	8520	-13.0213	No	1.8007	1751	-9.23774	No	1.91196	2537	-9.45901	No
O43159	RRP8	Ribosomal RNA-processing protein 8 (EC 2.1.1.-) (Cerebral protein 1) (Nucleomethylin)	RNA GO-term	rest	-6.2297	1	1606	5	NA	NA	NA	3.50353	3.32987	NA	1083	-4.62483	No	3.4167	311	0.303272	No	NA	839	-5.24105	No	NA	1607	-8.83855	No	3.4167	442	-1.67881	No
O60287	URB1	Nucleolar pre-ribosomal-associated protein 1 (Nucleolar protein 254 kDa) (URB1 ribosome biogenesis 1 homolog)	RNA GO-term	rest	-10.6961	1	2775	1	NA	NA	NA	1.99419	3.36833	NA	1084	-4.62483	No	2.68126	324	0.303272	No	NA	851	-5.24105	No	NA	1615	-8.83855	No	2.68126	456	-1.67881	No
O95478	NSA2	Ribosome biogenesis protein NSA2 homolog (Hairy cell leukemia protein 1) (TGF-beta-inducible nuclear protein 1)	RNA GO-term	rest	-10.6961	1	2735	1	NA	NA	NA	1.41984	2.42767	NA	1085	-4.62483	No	1.92375	334	0.303272	No	NA	860	-5.24105	No	NA	1620	-8.83855	No	1.92375	464	-1.67881	No
O95707	POP4	Ribonuclease P protein subunit p29 (hPOP4) (EC 3.1.26.5)	RNA GO-term	rest	-7.8105	1	2053	1	NA	NA	NA	NA	NA	NA	1086	-4.62483	No	NA	1350	-4.82142	No	NA	868	-5.24105	No	NA	1627	-8.83855	No	NA	2084	-8.14396	No
P42696	RBM34	RNA-binding protein 34 (RNA-binding motif protein 34)	RNA GO-term	rest	-6.2297	1	1659	1	NA	NA	NA	2.24702	3.95808	NA	1087	-4.62483	No	3.10255	316	0.303272	No	NA	844	-5.24105	No	NA	1610	-8.83855	No	3.10255	448	-1.67881	No
P49790	NUP153	Nuclear pore complex protein Nup153 (153 kDa nucleoporin) (Nucleoporin Nup153)	None	rest	-10.6961	1	2748	1	NA	NA	NA	NA	NA	NA	1088	-4.62483	No	NA	1351	-4.82142	No	NA	869	-5.24105	No	NA	1628	-8.83855	No	NA	2085	-8.14396	No
Q14146	URB2	Unhealthy ribosome biogenesis protein 2 homolog	None	rest	-10.6961	1	1721	1	NA	NA	NA	-0.133018	NA	NA	1089	-4.62483	No	-0.133018	341	0.303272	No	NA	867	-5.24105	No	NA	1626	-8.83855	No	-0.133018	475	-1.67881	No
Q14692	BMS1	Ribosome biogenesis protein BMS1 homolog (Ribosome assembly protein BMS1 homolog)	RNA GO-term	rest	-6.608	1	1768	1	NA	NA	NA	2.22465	2.80981	NA	1090	-4.62483	No	2.51723	326	0.303272	No	NA	853	-5.24105	No	NA	1616	-8.83855	No	2.51723	459	-1.67881	No
Q15061	WDR43	WD repeat-containing protein 43 (U3 small nucleolar RNA-associated protein 5 homolog)	RNA GO-term	rest	-5.5448	1	2390	1	NA	NA	NA	2.0191	NA	NA	1091	-4.62483	No	2.0191	330	0.303272	No	NA	857	-5.24105	No	NA	1618	-8.83855	No	2.0191	462	-1.67881	No
Q5UIP0	RIF1	Telomere-associated protein RIF1 (Rap1-interacting factor 1 homolog)	None	rest	-10.6961	1	2388	1	NA	NA	NA	NA	NA	NA	1092	-4.62483	No	NA	1352	-4.82142	No	NA	870	-5.24105	No	NA	1629	-8.83855	No	NA	2086	-8.14396	No
Q76FK4	NOL8	Nucleolar protein 8 (Nucleolar protein Nop132)	RNA GO-term	rest	-6.2297	1	1688	1	NA	NA	NA	2.67158	3.32874	NA	1093	-4.62483	No	3.00016	319	0.303272	No	NA	846	-5.24105	No	NA	1611	-8.83855	No	3.00016	451	-1.67881	No
Q8N8A6	DDX51	ATP-dependent RNA helicase DDX51 (EC 3.6.4.13) (DEAD box protein 51)	RNA GO-term	rest	-3.2256	1	2803	1	NA	NA	NA	1.77355	1.62707	NA	1094	-4.62483	No	1.70031	337	0.303272	No	NA	863	-5.24105	No	NA	1623	-8.83855	No	1.70031	467	-1.67881	No
Q969S3	ZNF622	Zinc finger protein 622 (Zinc finger-like protein 9)	RNA GO-term	rest	-10.6961	1	2882	1	NA	NA	NA	2.76208	NA	NA	1095	-4.62483	No	2.76208	320	0.303272	No	NA	847	-5.24105	No	NA	1612	-8.83855	No	2.76208	452	-1.67881	No
Q96F86	EDC3	Enhancer of mRNA-decapping protein 3 (LSM16 homolog) (YjeF N-terminal domain-containing protein 2) (YjeF_N2) (hYjeF_N2) (YjeF domain-containing protein 1)	RNA GO-term	rest	-6.2297	1	2512	1	NA	NA	NA	NA	NA	NA	1096	-4.62483	No	NA	1353	-4.82142	No	NA	871	-5.24105	No	NA	1630	-8.83855	No	NA	2087	-8.14396	No
Q96FV9	THOC1	THO complex subunit 1 (Tho1) (Nuclear matrix protein p84) (p84N5) (hTREX84)	RNA GO-term	negative	-10.6961	1	2325	1	NA	NA	NA	NA	NA	NA	1097	-4.62483	No	NA	1354	-4.82142	No	NA	872	-5.24105	No	NA	1631	-8.83855	No	NA	2088	-8.14396	No
Q9BSC4	NOL10	Nucleolar protein 10	RNA GO-term	rest	-7.8105	1	1691	1	NA	NA	NA	2.30924	3.16515	NA	1098	-4.62483	No	2.73719	321	0.303272	No	NA	848	-5.24105	No	NA	1613	-8.83855	No	2.73719	453	-1.67881	No
Q9BTD8	RBM42	RNA-binding protein 42 (RNA-binding motif protein 42)	RNA GO-term	rest	-6.2297	1	1800	16	NA	NA	NA	3.20962	NA	NA	1099	-4.62483	No	3.20962	313	0.303272	No	NA	841	-5.24105	No	NA	1609	-8.83855	No	3.20962	447	-1.67881	No
Q9BVI4	NOC4L	Nucleolar complex protein 4 homolog (NOC4 protein homolog) (NOC4-like protein) (Nucleolar complex-associated protein 4-like protein)	RNA GO-term	rest	-8.2616	1	1610	1	NA	NA	NA	1.33437	NA	NA	1100	-4.62483	No	1.33437	338	0.303272	No	NA	864	-5.24105	No	NA	1624	-8.83855	No	1.33437	468	-1.67881	No
Q9BVS5	TRMT61B	tRNA (adenine(58)-N(1))-methyltransferase, mitochondrial (EC 2.1.1.220)	MitoCarta2.0	rest	-6.9601	1	2118	1	NA	NA	NA	NA	NA	NA	1101	-4.62483	No	NA	1355	-4.82142	No	NA	873	-5.24105	No	NA	1632	-8.83855	No	NA	2089	-8.14396	No
Q9BXY0	MAK16	Protein MAK16 homolog (NNP78) (Protein RBM13)	RNA GO-term	rest	-10.6961	1	1550	2	NA	NA	NA	1.24028	NA	NA	1102	-4.62483	No	1.24028	339	0.303272	No	NA	865	-5.24105	No	NA	1625	-8.83855	No	1.24028	470	-1.67881	No
Q9H501	ESF1	ESF1 homolog (ABT1-associated protein)	RNA GO-term	rest	-8.2811	1	2160	1	NA	NA	NA	1.57794	2.91731	NA	1103	-4.62483	No	2.24762	329	0.303272	No	NA	856	-5.24105	No	NA	1617	-8.83855	No	2.24762	460	-1.67881	No
Q9H9Y2	RPF1	Ribosome production factor 1 (Brix domain-containing protein 5) (Ribosome biogenesis protein RPF1)	RNA GO-term	rest	-10.6961	1	1589	1	NA	NA	NA	1.36097	2.52762	NA	1104	-4.62483	No	1.9443	333	0.303272	No	NA	859	-5.24105	No	NA	1619	-8.83855	No	1.9443	463	-1.67881	No
Q9NQ55	PPAN	Suppressor of SWI4 1 homolog (Ssf-1) (Brix domain-containing protein 3) (Peter Pan homolog)	RNA GO-term	rest	-5.4491	1	1653	6	NA	NA	-0.937598	1.62153	3.01426	NA	1105	-4.62483	No	2.31789	328	0.303272	No	NA	855	-5.24105	No	-0.937598	363	-1.45754	No	1.23273	471	-1.67881	No
Q9NTZ6	RBM12	RNA-binding protein 12 (RNA-binding motif protein 12) (SH3/WW domain anchor protein in the nucleus) (SWAN)	RNA GO-term	negative	-6.2297	1	2867	1	NA	NA	NA	1.64579	3.78474	NA	1106	-4.62483	No	2.71526	323	0.303272	No	NA	850	-5.24105	No	NA	1614	-8.83855	No	2.71526	455	-1.67881	No
Q9NW08	POLR3B	DNA-directed RNA polymerase III subunit RPC2 (RNA polymerase III subunit C2) (EC 2.7.7.6) (C128) (DNA-directed RNA polymerase III 127.6 kDa polypeptide) (DNA-directed RNA polymerase III subunit B)	None	rest	-5.2769	1	2564	1	NA	NA	NA	NA	NA	NA	1107	-4.62483	No	NA	1356	-4.82142	No	NA	874	-5.24105	No	NA	1633	-8.83855	No	NA	2090	-8.14396	No
Q9NXG2	THUMPD1	THUMP domain-containing protein 1	RNA GO-term	rest	-7.8105	1	2929	1	NA	NA	NA	1.7021	NA	NA	1108	-4.62483	No	1.7021	336	0.303272	No	NA	862	-5.24105	No	NA	1622	-8.83855	No	1.7021	466	-1.67881	No
Q9UHK0	NUFIP1	Nuclear fragile X mental retardation-interacting protein 1 (Nuclear FMRP-interacting protein 1)	RNA GO-term	negative	-10.6961	1	2234	2	NA	NA	NA	NA	NA	NA	1109	-4.62483	No	NA	1357	-4.82142	No	NA	875	-5.24105	No	NA	1634	-8.83855	No	NA	2091	-8.14396	No
Q9Y388	RBMX2	RNA-binding motif protein, X-linked 2	RNA GO-term	rest	-6.2297	1	2597	1	NA	NA	NA	4.51749	NA	NA	1110	-4.62483	No	4.51749	252	1.03262	No	NA	837	-5.24105	No	NA	1606	-8.83855	No	4.51749	158	2.79513	Yes
Q9Y3A4	RRP7A	Ribosomal RNA-processing protein 7 homolog A (Gastric cancer antigen Zg14)	RNA GO-term	rest	-10.6961	1	2185	3	NA	NA	NA	1.70487	NA	NA	1111	-4.62483	No	1.70487	335	0.303272	No	NA	861	-5.24105	No	NA	1621	-8.83855	No	1.70487	465	-1.67881	No
Q9Y4C8	RBM19	Probable RNA-binding protein 19 (RNA-binding motif protein 19)	RNA GO-term	rest	-6.2297	1	2873	1	NA	NA	NA	3.3537	3.44734	NA	1112	-4.62483	No	3.40052	312	0.303272	No	NA	840	-5.24105	No	NA	1608	-8.83855	No	3.40052	443	-1.67881	No
P00480	OTC	Ornithine carbamoyltransferase, mitochondrial (EC 2.1.3.3) (Ornithine transcarbamylase) (OTCase)	MitoCarta2.0	rest	7.1641	0	18451	1	NA	NA	NA	NA	NA	NA	1113	-4.782	No	NA	1370	-4.97859	No	NA	884	-5.39822	No	NA	1636	-8.99572	No	NA	2092	-8.30113	No
P11498	PC	Pyruvate carboxylase, mitochondrial (EC 6.4.1.1) (Pyruvic carboxylase) (PCB)	MitoCarta2.0	rest	19.3217	0	5747	1	NA	NA	-1.00052	NA	NA	NA	1114	-4.782	No	NA	1371	-4.97859	No	NA	885	-5.39822	No	-1.00052	380	-1.61471	No	-1.00052	490	-1.83597	No
P23378	GLDC	Glycine dehydrogenase (decarboxylating), mitochondrial (EC 1.4.4.2) (Glycine cleavage system P protein) (Glycine decarboxylase) (Glycine dehydrogenase (aminomethyl-transferring))	MitoCarta2.0	rest	20.0566	0	8052	1	NA	NA	NA	NA	NA	NA	1115	-4.782	No	NA	1372	-4.97859	No	NA	886	-5.39822	No	NA	1637	-8.99572	No	NA	2093	-8.30113	No
P31327	CPS1	Carbamoyl-phosphate synthase [ammonia], mitochondrial (EC 6.3.4.16) (Carbamoyl-phosphate synthetase I) (CPSase I)	MitoCarta2.0	rest	15.5621	0	16631	1	NA	NA	NA	1.12589	NA	NA	1116	-4.782	No	1.12589	342	0.146103	No	NA	876	-5.39822	No	NA	1635	-8.99572	No	1.12589	479	-1.83597	No
P58557	YBEY	Putative ribonuclease	MitoCarta2.0	rest	5.2315	0	7769	13	NA	NA	NA	NA	NA	NA	1117	-4.782	No	NA	1373	-4.97859	No	NA	887	-5.39822	No	NA	1638	-8.99572	No	NA	2094	-8.30113	No
Q13085	ACACA	Acetyl-CoA carboxylase 1 (ACC1) (EC 6.4.1.2) (ACC-alpha) [Includes: Biotin carboxylase (EC 6.3.4.14)]	MitoCarta2.0	rest	10.6893	0	3782	1	NA	NA	NA	NA	NA	NA	1118	-4.782	No	NA	1374	-4.97859	No	NA	888	-5.39822	No	NA	1639	-8.99572	No	NA	2095	-8.30113	No
Q13509	TUBB3	Tubulin beta-3 chain (Tubulin beta-4 chain) (Tubulin beta-III)	MitoCarta2.0	rest	8.245	0	4617	1	NA	NA	NA	NA	NA	NA	1119	-4.782	No	NA	1375	-4.97859	No	NA	889	-5.39822	No	NA	1640	-8.99572	No	NA	2096	-8.30113	No
Q15120	PDK3	[Pyruvate dehydrogenase (acetyl-transferring)] kinase isozyme 3, mitochondrial (EC 2.7.11.2) (Pyruvate dehydrogenase kinase isoform 3)	MitoCarta2.0	rest	21.9161	0	4582	1	NA	NA	NA	NA	NA	NA	1120	-4.782	No	NA	1376	-4.97859	No	NA	890	-5.39822	No	NA	1641	-8.99572	No	NA	2097	-8.30113	No
Q6NUN0	ACSM5	Acyl-coenzyme A synthetase ACSM5, mitochondrial (EC 6.2.1.2) (Acyl-CoA synthetase medium-chain family member 5)	MitoCarta2.0	rest	19.853	0	20364	1	NA	NA	NA	NA	NA	NA	1121	-4.782	No	NA	1377	-4.97859	No	NA	891	-5.39822	No	NA	1642	-8.99572	No	NA	2098	-8.30113	No
Q86YB7	ECHDC2	Enoyl-CoA hydratase domain-containing protein 2, mitochondrial	MitoCarta2.0	rest	24.0959	0	6034	1	NA	NA	NA	NA	NA	NA	1122	-4.782	No	NA	1378	-4.97859	No	NA	892	-5.39822	No	NA	1643	-8.99572	No	NA	2099	-8.30113	No
Q8N465	D2HGDH	D-2-hydroxyglutarate dehydrogenase, mitochondrial (EC 1.1.99.-)	MitoCarta2.0	rest	10.4683	0	7443	1	NA	NA	NA	NA	NA	NA	1123	-4.782	No	NA	1379	-4.97859	No	NA	893	-5.39822	No	NA	1644	-8.99572	No	NA	2100	-8.30113	No
Q8N5S1	SLC25A41	Solute carrier family 25 member 41	MitoCarta2.0	rest	5.9313	0	19977	2	NA	NA	NA	NA	NA	NA	1124	-4.782	No	NA	1380	-4.97859	No	NA	894	-5.39822	No	NA	1645	-8.99572	No	NA	2101	-8.30113	No
Q8NCN5	PDPR	Pyruvate dehydrogenase phosphatase regulatory subunit, mitochondrial (PDPr)	MitoCarta2.0	rest	13.9633	0	7154	2	NA	NA	NA	NA	NA	NA	1125	-4.782	No	NA	1381	-4.97859	No	NA	895	-5.39822	No	NA	1646	-8.99572	No	NA	2102	-8.30113	No
Q8NE62	CHDH	Choline dehydrogenase, mitochondrial (CDH) (CHD) (EC 1.1.99.1)	MitoCarta2.0	rest	16.4719	0	7929	1	NA	NA	-0.792138	NA	NA	NA	1126	-4.782	No	NA	1382	-4.97859	No	NA	896	-5.39822	No	-0.792138	377	-1.61471	No	-0.792138	487	-1.83597	No
Q8WUT9	SLC25A43	Solute carrier family 25 member 43	MitoCarta2.0	rest	5.9313	0	4381	1	NA	NA	NA	NA	NA	NA	1127	-4.782	No	NA	1383	-4.97859	No	NA	897	-5.39822	No	NA	1647	-8.99572	No	NA	2103	-8.30113	No
Q96CM8	ACSF2	Acyl-CoA synthetase family member 2, mitochondrial (EC 6.2.1.-)	MitoCarta2.0	rest	15.0953	0	16420	2	NA	NA	NA	NA	NA	NA	1128	-4.782	No	NA	1384	-4.97859	No	NA	898	-5.39822	No	NA	1648	-8.99572	No	NA	2104	-8.30113	No
Q9BYZ2	LDHAL6B	L-lactate dehydrogenase A-like 6B (EC 1.1.1.27)	MitoCarta2.0	rest	6.7613	0	21467	1	NA	NA	NA	NA	NA	NA	1129	-4.782	No	NA	1385	-4.97859	No	NA	899	-5.39822	No	NA	1649	-8.99572	No	NA	2105	-8.30113	No
Q9H2A2	ALDH8A1	Aldehyde dehydrogenase family 8 member A1 (EC 1.2.1.-) (Aldehyde dehydrogenase 12)	None	rest	5.1069	0	20150	1	NA	NA	NA	NA	NA	NA	1130	-4.782	No	NA	1386	-4.97859	No	NA	900	-5.39822	No	NA	1650	-8.99572	No	NA	2106	-8.30113	No
Q9HA92	RSAD1	Radical S-adenosyl methionine domain-containing protein 1, mitochondrial (EC 1.3.99.-) (Oxygen-independent coproporphyrinogen-III oxidase-like protein RSAD1)	MitoCarta2.0	rest	5.592	0	3897	1	NA	NA	NA	NA	NA	NA	1131	-4.782	No	NA	1387	-4.97859	No	NA	901	-5.39822	No	NA	1651	-8.99572	No	NA	2107	-8.30113	No
Q9NTG7	SIRT3	NAD-dependent protein deacetylase sirtuin-3, mitochondrial (hSIRT3) (EC 3.5.1.-) (Regulatory protein SIR2 homolog 3) (SIR2-like protein 3)	MitoCarta2.0	rest	13.5038	0	4369	4	NA	NA	NA	NA	NA	NA	1132	-4.782	No	NA	1388	-4.97859	No	NA	902	-5.39822	No	NA	1652	-8.99572	No	NA	2108	-8.30113	No
Q9NUB1	ACSS1	Acetyl-coenzyme A synthetase 2-like, mitochondrial (EC 6.2.1.1) (Acetate--CoA ligase 2) (Acetyl-CoA synthetase 2) (AceCS2) (Acyl-CoA synthetase short-chain family member 1)	MitoCarta2.0	rest	9.7551	0	4580	1	NA	NA	NA	NA	NA	NA	1133	-4.782	No	NA	1389	-4.97859	No	NA	903	-5.39822	No	NA	1653	-8.99572	No	NA	2109	-8.30113	No
Q9NVS9	PNPO	Pyridoxine-5'-phosphate oxidase (EC 1.4.3.5) (Pyridoxamine-phosphate oxidase)	MitoCarta2.0	rest	9.3059	0	4615	1	NA	NA	NA	NA	NA	NA	1134	-4.782	No	NA	1390	-4.97859	No	NA	904	-5.39822	No	NA	1654	-8.99572	No	NA	2110	-8.30113	No
Q9NWR8	MCUB	Calcium uniporter regulatory subunit MCUb, mitochondrial (MCUb) (Coiled-coil domain-containing protein 109B)	MitoCarta2.0	rest	6.6374	0	6899	1	NA	NA	NA	NA	NA	NA	1135	-4.782	No	NA	1391	-4.97859	No	NA	905	-5.39822	No	NA	1655	-8.99572	No	NA	2111	-8.30113	No
Q9P0J1	PDP1	[Pyruvate dehydrogenase [acetyl-transferring]]-phosphatase 1, mitochondrial (PDP 1) (EC 3.1.3.43) (Protein phosphatase 2C) (Pyruvate dehydrogenase phosphatase catalytic subunit 1) (PDPC 1)	MitoCarta2.0	rest	16.711	0	6506	2	NA	NA	NA	NA	NA	NA	1136	-4.782	No	NA	1392	-4.97859	No	NA	906	-5.39822	No	NA	1656	-8.99572	No	NA	2112	-8.30113	No
Q9UNF0	PACSIN2	Protein kinase C and casein kinase substrate in neurons protein 2 (Syndapin-2) (Syndapin-II)	MitoCarta2.0	rest	5.8834	0	3220	1	NA	NA	NA	NA	NA	NA	1137	-4.782	No	NA	1393	-4.97859	No	NA	907	-5.39822	No	NA	1657	-8.99572	No	NA	2113	-8.30113	No
O14958	CASQ2	Calsequestrin-2 (Calsequestrin, cardiac muscle isoform)	None	rest	-0.3397	0	21503	2	NA	NA	NA	NA	NA	NA	1138	-5.01663	No	NA	1399	-5.21322	No	NA	920	-5.63285	No	NA	1665	-9.23035	No	NA	2114	-8.53576	No
O14975	SLC27A2	Very long-chain acyl-CoA synthetase (VLACS) (VLCS) (EC 6.2.1.-) (Fatty acid transport protein 2) (FATP-2) (Fatty-acid-coenzyme A ligase, very long-chain 1) (Long-chain-fatty-acid--CoA ligase) (EC 6.2.1.3) (Solute carrier family 27 member 2) (THCA-CoA ligase) (Very long-chain-fatty-acid-CoA ligase)	None	rest	4.4751	0	5911	1	NA	NA	NA	NA	NA	NA	1139	-5.01663	No	NA	1400	-5.21322	No	NA	921	-5.63285	No	NA	1666	-9.23035	No	NA	2115	-8.53576	No
O75112	LDB3	LIM domain-binding protein 3 (Protein cypher) (Z-band alternatively spliced PDZ-motif protein)	None	rest	-2.869	0	13135	1	NA	NA	NA	NA	NA	NA	1140	-5.01663	No	NA	1401	-5.21322	No	NA	922	-5.63285	No	NA	1667	-9.23035	No	NA	2116	-8.53576	No
O94979	SEC31A	Protein transport protein Sec31A (ABP125) (ABP130) (SEC31-like protein 1) (SEC31-related protein A) (Web1-like protein)	None	rest	-0.9328	0	4575	1	NA	NA	NA	0.620561	NA	NA	1141	-5.01663	No	0.620561	348	-0.0885272	No	NA	915	-5.63285	No	NA	1663	-9.23035	No	0.620561	545	-2.07061	No
O95861	BPNT1	3'(2'),5'-bisphosphate nucleotidase 1 (EC 3.1.3.7) (Bisphosphate 3'-nucleotidase 1) (PAP-inositol 1,4-phosphatase) (PIP)	None	rest	2.8894	0	6369	5	NA	NA	NA	NA	NA	NA	1142	-5.01663	No	NA	1402	-5.21322	No	NA	923	-5.63285	No	NA	1668	-9.23035	No	NA	2117	-8.53576	No
P08183	ABCB1	Multidrug resistance protein 1 (EC 3.6.3.44) (ATP-binding cassette sub-family B member 1) (P-glycoprotein 1) (CD antigen CD243)	None	rest	2.1903	0	10364	1	NA	NA	NA	NA	NA	NA	1143	-5.01663	No	NA	1403	-5.21322	No	NA	924	-5.63285	No	NA	1669	-9.23035	No	NA	2118	-8.53576	No
P08185	SERPINA6	Corticosteroid-binding globulin (CBG) (Serpin A6) (Transcortin)	None	rest	-2.8501	0	17772	1	NA	NA	NA	NA	NA	NA	1144	-5.01663	No	NA	1404	-5.21322	No	NA	925	-5.63285	No	NA	1670	-9.23035	No	NA	2119	-8.53576	No
P0CAP1	MYZAP	Myocardial zonula adherens protein (GRINL1A upstream protein) (Gup)	None	rest	-2.8234	0	3485	1	NA	NA	NA	NA	NA	NA	1145	-5.01663	No	NA	1405	-5.21322	No	NA	926	-5.63285	No	NA	1671	-9.23035	No	NA	2120	-8.53576	No
P11117	ACP2	Lysosomal acid phosphatase (LAP) (EC 3.1.3.2)	None	rest	0.3556	0	10435	1	NA	NA	NA	NA	NA	NA	1146	-5.01663	No	NA	1406	-5.21322	No	NA	927	-5.63285	No	NA	1672	-9.23035	No	NA	2121	-8.53576	No
P11234	RALB	Ras-related protein Ral-B	None	rest	-0.8809	0	7699	1	NA	NA	NA	NA	NA	NA	1147	-5.01663	No	NA	1407	-5.21322	No	NA	928	-5.63285	No	NA	1673	-9.23035	No	NA	2122	-8.53576	No
P11309	PIM1	Serine/threonine-protein kinase pim-1 (EC 2.7.11.1)	None	rest	-1.472	0	15732	1	NA	NA	NA	NA	NA	NA	1148	-5.01663	No	NA	1408	-5.21322	No	NA	929	-5.63285	No	NA	1674	-9.23035	No	NA	2123	-8.53576	No
P13284	IFI30	Gamma-interferon-inducible lysosomal thiol reductase (EC 1.8.-.-) (Gamma-interferon-inducible protein IP-30) (Legumaturain)	None	rest	-2.1652	0	5485	1	NA	NA	NA	NA	NA	NA	1149	-5.01663	No	NA	1409	-5.21322	No	NA	930	-5.63285	No	NA	1675	-9.23035	No	NA	2124	-8.53576	No
P13727	PRG2	Bone marrow proteoglycan (BMPG) (Proteoglycan 2) [Cleaved into: Eosinophil granule major basic protein (EMBP) (MBP) (Pregnancy-associated major basic protein)]	None	rest	-2.3946	0	21047	1	NA	NA	NA	NA	NA	NA	1150	-5.01663	No	NA	1410	-5.21322	No	NA	931	-5.63285	No	NA	1676	-9.23035	No	NA	2125	-8.53576	No
P22304	IDS	Iduronate 2-sulfatase (EC 3.1.6.13) (Alpha-L-iduronate sulfate sulfatase) (Idursulfase) [Cleaved into: Iduronate 2-sulfatase 42 kDa chain; Iduronate 2-sulfatase 14 kDa chain]	None	rest	-1.3767	0	16783	1	NA	NA	NA	NA	NA	NA	1151	-5.01663	No	NA	1411	-5.21322	No	NA	932	-5.63285	No	NA	1677	-9.23035	No	NA	2126	-8.53576	No
P22694	PRKACB	cAMP-dependent protein kinase catalytic subunit beta (PKA C-beta) (EC 2.7.11.11)	None	rest	2.9945	0	10891	1	NA	NA	NA	NA	NA	NA	1152	-5.01663	No	NA	1412	-5.21322	No	NA	933	-5.63285	No	NA	1678	-9.23035	No	NA	2127	-8.53576	No
P23508	MCC	Colorectal mutant cancer protein (Protein MCC)	None	rest	-1.7857	0	18815	1	NA	NA	NA	NA	NA	NA	1153	-5.01663	No	NA	1413	-5.21322	No	NA	934	-5.63285	No	NA	1679	-9.23035	No	NA	2128	-8.53576	No
P25106	ACKR3	Atypical chemokine receptor 3 (C-X-C chemokine receptor type 7) (CXC-R7) (CXCR-7) (Chemokine orphan receptor 1) (G-protein coupled receptor 159) (G-protein coupled receptor RDC1 homolog) (RDC-1)	None	rest	-1.2431	0	11187	1	NA	NA	NA	NA	NA	NA	1154	-5.01663	No	NA	1414	-5.21322	No	NA	935	-5.63285	No	NA	1680	-9.23035	No	NA	2129	-8.53576	No
P30305	CDC25B	M-phase inducer phosphatase 2 (EC 3.1.3.48) (Dual specificity phosphatase Cdc25B)	None	rest	1.9029	0	4625	1	NA	NA	NA	NA	NA	NA	1155	-5.01663	No	NA	1415	-5.21322	No	NA	936	-5.63285	No	NA	1681	-9.23035	No	NA	2130	-8.53576	No
P31146	CORO1A	Coronin-1A (Coronin-like protein A) (Clipin-A) (Coronin-like protein p57) (Tryptophan aspartate-containing coat protein) (TACO)	RNA GO-term	rest	-1.3714	0	7524	1	NA	NA	NA	2.48375	NA	NA	1156	-5.01663	No	2.48375	343	-0.0885272	No	NA	910	-5.63285	No	NA	1660	-9.23035	No	2.48375	541	-2.07061	No
P41235	HNF4A	Hepatocyte nuclear factor 4-alpha (HNF-4-alpha) (Nuclear receptor subfamily 2 group A member 1) (Transcription factor 14) (TCF-14) (Transcription factor HNF-4)	None	rest	1.9029	0	19094	1	NA	NA	NA	NA	NA	NA	1157	-5.01663	No	NA	1416	-5.21322	No	NA	937	-5.63285	No	NA	1682	-9.23035	No	NA	2131	-8.53576	No
P49761	CLK3	Dual specificity protein kinase CLK3 (EC 2.7.12.1) (CDC-like kinase 3)	RNA GO-term	rest	-2.175	0	7063	2	NA	NA	NA	2.83436	4.30292	NA	1158	-5.01663	No	3.56864	290	0.640825	No	NA	909	-5.63285	No	NA	1659	-9.23035	No	3.56864	162	2.40333	Yes
P52569	SLC7A2	Cationic amino acid transporter 2 (CAT-2) (CAT2) (Low affinity cationic amino acid transporter 2) (Solute carrier family 7 member 2)	None	rest	0.1441	0	17195	1	NA	NA	NA	NA	NA	NA	1159	-5.01663	No	NA	1417	-5.21322	No	NA	938	-5.63285	No	NA	1683	-9.23035	No	NA	2132	-8.53576	No
P55327	TPD52	Tumor protein D52 (Protein N8)	None	rest	-2.6545	0	7399	1	NA	NA	NA	NA	NA	NA	1160	-5.01663	No	NA	1418	-5.21322	No	NA	939	-5.63285	No	NA	1684	-9.23035	No	NA	2133	-8.53576	No
P61769	B2M	Beta-2-microglobulin [Cleaved into: Beta-2-microglobulin form pI 5.3]	None	rest	0.7267	0	6298	1	NA	NA	-0.890358	NA	NA	NA	1161	-5.01663	No	NA	1419	-5.21322	No	NA	940	-5.63285	No	-0.890358	387	-1.84934	No	-0.890358	551	-2.07061	No
P62140	PPP1CB	Serine/threonine-protein phosphatase PP1-beta catalytic subunit (PP-1B) (PPP1CD) (EC 3.1.3.16) (EC 3.1.3.53)	None	rest	-2.3946	0	3788	1	NA	NA	NA	-0.0892577	NA	NA	1162	-5.01663	No	-0.0892577	349	-0.0885272	No	NA	916	-5.63285	No	NA	1664	-9.23035	No	-0.0892577	548	-2.07061	No
P62879	GNB2	Guanine nucleotide-binding protein G(I)/G(S)/G(T) subunit beta-2 (G protein subunit beta-2) (Transducin beta chain 2)	None	rest	-2.9098	0	3344	1	NA	NA	-0.207304	NA	NA	NA	1163	-5.01663	No	NA	1420	-5.21322	No	NA	941	-5.63285	No	-0.207304	384	-1.84934	No	-0.207304	549	-2.07061	No
Q06124	PTPN11	Tyrosine-protein phosphatase non-receptor type 11 (EC 3.1.3.48) (Protein-tyrosine phosphatase 1D) (PTP-1D) (Protein-tyrosine phosphatase 2C) (PTP-2C) (SH-PTP2) (SHP-2) (Shp2) (SH-PTP3)	None	rest	-1.472	0	4876	1	NA	NA	NA	NA	NA	NA	1164	-5.01663	No	NA	1421	-5.21322	No	NA	942	-5.63285	No	NA	1685	-9.23035	No	NA	2134	-8.53576	No
Q0P651	ABHD18	Protein ABHD18 (Alpha/beta hydrolase domain-containing protein 18) (Abhydrolase domain-containing protein 18)	None	rest	-1.6965	0	7953	1	NA	NA	NA	1.67373	NA	NA	1165	-5.01663	No	1.67373	345	-0.0885272	No	NA	912	-5.63285	No	NA	1661	-9.23035	No	1.67373	542	-2.07061	No
Q13425	SNTB2	Beta-2-syntrophin (59 kDa dystrophin-associated protein A1 basic component 2) (Syntrophin-3) (SNT3) (Syntrophin-like) (SNTL)	RNA GO-term	rest	0.0256	0	16745	1	NA	NA	NA	4.39785	NA	NA	1166	-5.01663	No	4.39785	289	0.640825	No	NA	908	-5.63285	No	NA	1658	-9.23035	No	4.39785	161	2.40333	Yes
Q15019	2002-09-01	Septin-2 (Neural precursor cell expressed developmentally down-regulated protein 5) (NEDD-5)	None	rest	-2.3066	0	5961	1	NA	NA	NA	NA	NA	NA	1167	-5.01663	No	NA	1422	-5.21322	No	NA	943	-5.63285	No	NA	1686	-9.23035	No	NA	2135	-8.53576	No
Q16635	TAZ	Tafazzin (Protein G4.5)	None	negative	3.4912	0	9491	1	NA	NA	NA	NA	NA	NA	1168	-5.01663	No	NA	1423	-5.21322	No	NA	944	-5.63285	No	NA	1687	-9.23035	No	NA	2136	-8.53576	No
Q5HYW2	NHSL2	NHS-like protein 2	None	rest	-2.8234	0	20807	1	NA	NA	NA	NA	NA	NA	1169	-5.01663	No	NA	1424	-5.21322	No	NA	945	-5.63285	No	NA	1688	-9.23035	No	NA	2137	-8.53576	No
Q5K4L6	SLC27A3	Long-chain fatty acid transport protein 3 (FATP-3) (Fatty acid transport protein 3) (EC 6.2.1.-) (Solute carrier family 27 member 3) (Very long-chain acyl-CoA synthetase homolog 3) (VLCS-3)	None	rest	4.5096	0	12449	1	NA	NA	NA	NA	NA	NA	1170	-5.01663	No	NA	1425	-5.21322	No	NA	946	-5.63285	No	NA	1689	-9.23035	No	NA	2138	-8.53576	No
Q5TCQ9	MAGI3	Membrane-associated guanylate kinase, WW and PDZ domain-containing protein 3 (Membrane-associated guanylate kinase inverted 3) (MAGI-3)	None	rest	-0.6685	0	13088	1	NA	NA	NA	NA	NA	NA	1171	-5.01663	No	NA	1426	-5.21322	No	NA	947	-5.63285	No	NA	1690	-9.23035	No	NA	2139	-8.53576	No
Q5VTQ0	TTC39B	Tetratricopeptide repeat protein 39B (TPR repeat protein 39B)	None	rest	-0.9827	0	10625	1	NA	NA	NA	NA	NA	NA	1172	-5.01663	No	NA	1427	-5.21322	No	NA	948	-5.63285	No	NA	1691	-9.23035	No	NA	2140	-8.53576	No
Q6P2I3	FAHD2B	Fumarylacetoacetate hydrolase domain-containing protein 2B (EC 3.-.-.-)	None	rest	0.4661	0	6919	1	NA	NA	NA	NA	NA	NA	1173	-5.01663	No	NA	1428	-5.21322	No	NA	949	-5.63285	No	NA	1692	-9.23035	No	NA	2141	-8.53576	No
Q7L576	CYFIP1	Cytoplasmic FMR1-interacting protein 1 (Specifically Rac1-associated protein 1) (Sra-1) (p140sra-1)	RNA GO-term	rest	0.6695	0	4411	1	NA	NA	NA	NA	NA	NA	1174	-5.01663	No	NA	1429	-5.21322	No	NA	950	-5.63285	No	NA	1693	-9.23035	No	NA	2142	-8.53576	No
Q7L8J4	SH3BP5L	SH3 domain-binding protein 5-like (SH3BP-5-like)	None	rest	2.7836	0	5584	1	NA	NA	NA	NA	NA	NA	1175	-5.01663	No	NA	1430	-5.21322	No	NA	951	-5.63285	No	NA	1694	-9.23035	No	NA	2143	-8.53576	No
Q7Z5H3	ARHGAP22	Rho GTPase-activating protein 22 (Rho-type GTPase-activating protein 22)	None	rest	-0.9827	0	12285	1	NA	NA	NA	NA	NA	NA	1176	-5.01663	No	NA	1431	-5.21322	No	NA	952	-5.63285	No	NA	1695	-9.23035	No	NA	2144	-8.53576	No
Q86X55	CARM1	Histone-arginine methyltransferase CARM1 (EC 2.1.1.319) (Coactivator-associated arginine methyltransferase 1) (Protein arginine N-methyltransferase 4)	RNA GO-term	rest	3.356	0	3856	1	NA	NA	NA	NA	NA	NA	1177	-5.01663	No	NA	1432	-5.21322	No	NA	953	-5.63285	No	NA	1696	-9.23035	No	NA	2145	-8.53576	No
Q8IXB1	DNAJC10	DnaJ homolog subfamily C member 10 (EC 1.8.4.-) (Endoplasmic reticulum DNA J domain-containing protein 5) (ER-resident protein ERdj5) (ERdj5) (Macrothioredoxin) (MTHr)	None	rest	-2.5406	0	6571	1	NA	NA	-1.05087	NA	NA	NA	1178	-5.01663	No	NA	1433	-5.21322	No	NA	954	-5.63285	No	-1.05087	388	-1.84934	No	-1.05087	552	-2.07061	No
Q8IYD2	KLHDC8A	Kelch domain-containing protein 8A (Substitute for delta-EGFR expression 1) (S-delta-E1)	None	rest	-2.1301	0	19032	1	NA	NA	NA	NA	NA	NA	1179	-5.01663	No	NA	1434	-5.21322	No	NA	955	-5.63285	No	NA	1697	-9.23035	No	NA	2146	-8.53576	No
Q8N468	MFSD4A	Major facilitator superfamily domain-containing protein 4A (Major facilitator superfamily domain-containing protein 4)	None	rest	-2.4214	0	10418	1	NA	NA	NA	NA	NA	NA	1180	-5.01663	No	NA	1435	-5.21322	No	NA	956	-5.63285	No	NA	1698	-9.23035	No	NA	2147	-8.53576	No
Q8N8N7	PTGR2	Prostaglandin reductase 2 (PRG-2) (EC 1.3.1.48) (15-oxoprostaglandin 13-reductase) (Zinc-binding alcohol dehydrogenase domain-containing protein 1)	None	rest	4.4947	0	3032	1	NA	NA	NA	NA	NA	NA	1181	-5.01663	No	NA	1436	-5.21322	No	NA	957	-5.63285	No	NA	1699	-9.23035	No	NA	2148	-8.53576	No
Q8NCQ5	FBXO15	F-box only protein 15	None	rest	-2.86	0	10788	1	NA	NA	NA	NA	NA	NA	1182	-5.01663	No	NA	1437	-5.21322	No	NA	958	-5.63285	No	NA	1700	-9.23035	No	NA	2149	-8.53576	No
Q8NCR6	SMRP1	Spermatid-specific manchette-related protein 1 (Ciliated bronchial epithelial protein 1) (Testis development protein NYD-SP22)	None	rest	0.9812	0	11527	1	NA	NA	NA	NA	NA	NA	1183	-5.01663	No	NA	1438	-5.21322	No	NA	959	-5.63285	No	NA	1701	-9.23035	No	NA	2150	-8.53576	No
Q8NFP9	NBEA	Neurobeachin (Lysosomal-trafficking regulator 2) (Protein BCL8B)	None	rest	0.4919	0	17065	1	NA	NA	NA	NA	NA	NA	1184	-5.01663	No	NA	1439	-5.21322	No	NA	960	-5.63285	No	NA	1702	-9.23035	No	NA	2151	-8.53576	No
Q8TF66	LRRC15	Leucine-rich repeat-containing protein 15 (Leucine-rich repeat protein induced by beta-amyloid homolog) (hLib)	None	rest	-1.9426	0	20678	1	NA	NA	NA	NA	NA	NA	1185	-5.01663	No	NA	1440	-5.21322	No	NA	961	-5.63285	No	NA	1703	-9.23035	No	NA	2152	-8.53576	No
Q8WWR8	NEU4	Sialidase-4 (EC 3.2.1.18) (N-acetyl-alpha-neuraminidase 4)	MitoCarta2.0	rest	-2.8234	0	9116	2	NA	NA	NA	NA	NA	NA	1186	-5.01663	No	NA	1441	-5.21322	No	NA	962	-5.63285	No	NA	1704	-9.23035	No	NA	2153	-8.53576	No
Q8WYL5	SSH1	Protein phosphatase Slingshot homolog 1 (EC 3.1.3.16) (EC 3.1.3.48) (SSH-like protein 1) (SSH-1L) (hSSH-1L)	None	rest	-1.3802	0	10231	2	NA	NA	NA	NA	NA	NA	1187	-5.01663	No	NA	1442	-5.21322	No	NA	963	-5.63285	No	NA	1705	-9.23035	No	NA	2154	-8.53576	No
Q92519	TRIB2	Tribbles homolog 2 (TRB-2)	None	rest	2.7436	0	6528	1	NA	NA	NA	NA	NA	NA	1188	-5.01663	No	NA	1443	-5.21322	No	NA	964	-5.63285	No	NA	1706	-9.23035	No	NA	2155	-8.53576	No
Q92581	SLC9A6	Sodium/hydrogen exchanger 6 (Na(+)/H(+) exchanger 6) (NHE-6) (Solute carrier family 9 member 6)	None	rest	-0.445	0	3405	2	NA	NA	NA	NA	NA	NA	1189	-5.01663	No	NA	1444	-5.21322	No	NA	965	-5.63285	No	NA	1707	-9.23035	No	NA	2156	-8.53576	No
Q96A37	RNF166	RING finger protein 166	None	rest	0.9483	0	7554	1	NA	NA	NA	NA	NA	NA	1190	-5.01663	No	NA	1445	-5.21322	No	NA	966	-5.63285	No	NA	1708	-9.23035	No	NA	2157	-8.53576	No
Q96BM9	ARL8A	ADP-ribosylation factor-like protein 8A (ADP-ribosylation factor-like protein 10B) (Novel small G protein indispensable for equal chromosome segregation 2)	None	rest	0.3874	0	16125	1	NA	NA	NA	NA	NA	NA	1191	-5.01663	No	NA	1446	-5.21322	No	NA	967	-5.63285	No	NA	1709	-9.23035	No	NA	2158	-8.53576	No
Q96JK2	DCAF5	DDB1- and CUL4-associated factor 5 (Breakpoint cluster region protein 2) (BCRP2) (WD repeat-containing protein 22)	None	rest	3.7684	0	11872	3	NA	NA	NA	NA	NA	NA	1192	-5.01663	No	NA	1447	-5.21322	No	NA	968	-5.63285	No	NA	1710	-9.23035	No	NA	2159	-8.53576	No
Q96KQ4	PPP1R13B	Apoptosis-stimulating of p53 protein 1 (Protein phosphatase 1 regulatory subunit 13B)	None	rest	-1.3535	0	8893	1	NA	NA	NA	NA	NA	NA	1193	-5.01663	No	NA	1448	-5.21322	No	NA	969	-5.63285	No	NA	1711	-9.23035	No	NA	2160	-8.53576	No
Q96RT1	ERBIN	Erbin (Densin-180-like protein) (Erbb2-interacting protein) (Protein LAP2)	None	rest	-0.8401	0	11724	1	NA	NA	NA	NA	NA	NA	1194	-5.01663	No	NA	1449	-5.21322	No	NA	970	-5.63285	No	NA	1712	-9.23035	No	NA	2161	-8.53576	No
Q96S79	RASL10B	Ras-like protein family member 10B (Ras-like protein VTS58635) (Ras-related protein 17) (RRP17)	None	rest	-2.86	0	7892	2	NA	NA	NA	NA	NA	NA	1195	-5.01663	No	NA	1450	-5.21322	No	NA	971	-5.63285	No	NA	1713	-9.23035	No	NA	2162	-8.53576	No
Q96SB3	PPP1R9B	Neurabin-2 (Neurabin-II) (Protein phosphatase 1 regulatory subunit 9B) (Spinophilin)	None	rest	-1.6733	0	8502	1	NA	NA	NA	NA	NA	NA	1196	-5.01663	No	NA	1451	-5.21322	No	NA	972	-5.63285	No	NA	1714	-9.23035	No	NA	2163	-8.53576	No
Q9BYC2	OXCT2	Succinyl-CoA:3-ketoacid coenzyme A transferase 2, mitochondrial (EC 2.8.3.5) (3-oxoacid CoA-transferase 2A) (Testis-specific succinyl-CoA:3-oxoacid CoA-transferase) (SCOT-t)	None	rest	-1.406	0	18061	1	NA	NA	NA	NA	NA	NA	1197	-5.01663	No	NA	1452	-5.21322	No	NA	973	-5.63285	No	NA	1715	-9.23035	No	NA	2164	-8.53576	No
Q9GZN8	C20orf27	UPF0687 protein C20orf27	None	rest	0.1819	0	3929	1	NA	NA	NA	NA	NA	NA	1198	-5.01663	No	NA	1453	-5.21322	No	NA	974	-5.63285	No	NA	1716	-9.23035	No	NA	2165	-8.53576	No
Q9H093	NUAK2	NUAK family SNF1-like kinase 2 (EC 2.7.11.1) (Omphalocele kinase 2) (SNF1/AMP kinase-related kinase) (SNARK)	None	rest	-2.3287	0	15929	1	NA	NA	NA	NA	NA	NA	1199	-5.01663	No	NA	1454	-5.21322	No	NA	975	-5.63285	No	NA	1717	-9.23035	No	NA	2166	-8.53576	No
Q9H765	ASB8	Ankyrin repeat and SOCS box protein 8 (ASB-8)	None	rest	3.0172	0	5109	1	NA	NA	NA	NA	NA	NA	1200	-5.01663	No	NA	1455	-5.21322	No	NA	976	-5.63285	No	NA	1718	-9.23035	No	NA	2167	-8.53576	No
Q9H7D0	DOCK5	Dedicator of cytokinesis protein 5	None	rest	-1.9426	0	14082	1	NA	NA	NA	NA	NA	NA	1201	-5.01663	No	NA	1456	-5.21322	No	NA	977	-5.63285	No	NA	1719	-9.23035	No	NA	2168	-8.53576	No
Q9H825	METTL8	Methyltransferase-like protein 8 (EC 2.1.1.-)	MitoCarta2.0	rest	4.282	0	3208	1	NA	NA	NA	NA	NA	NA	1202	-5.01663	No	NA	1457	-5.21322	No	NA	978	-5.63285	No	NA	1720	-9.23035	No	NA	2169	-8.53576	No
Q9HCD6	TANC2	Protein TANC2 (Tetratricopeptide repeat, ankyrin repeat and coiled-coil domain-containing protein 2)	None	rest	1.624	0	17716	1	NA	NA	NA	NA	NA	NA	1203	-5.01663	No	NA	1458	-5.21322	No	NA	979	-5.63285	No	NA	1721	-9.23035	No	NA	2170	-8.53576	No
Q9NVA2	2011-09-01	Septin-11	None	rest	-1.7369	0	10652	1	NA	NA	NA	1.27191	NA	NA	1204	-5.01663	No	1.27191	346	-0.0885272	No	NA	913	-5.63285	No	NA	1662	-9.23035	No	1.27191	543	-2.07061	No
Q9UHD8	2009-09-01	Septin-9 (MLL septin-like fusion protein MSF-A) (MLL septin-like fusion protein) (Ovarian/Breast septin) (Ov/Br septin) (Septin D1)	None	rest	-2.3066	0	4271	1	NA	NA	NA	NA	NA	NA	1205	-5.01663	No	NA	1459	-5.21322	No	NA	980	-5.63285	No	NA	1722	-9.23035	No	NA	2171	-8.53576	No
Q9UHW9	SLC12A6	Solute carrier family 12 member 6 (Electroneutral potassium-chloride cotransporter 3) (K-Cl cotransporter 3)	None	rest	-0.8105	0	18556	1	NA	NA	NA	NA	NA	NA	1206	-5.01663	No	NA	1460	-5.21322	No	NA	981	-5.63285	No	NA	1723	-9.23035	No	NA	2172	-8.53576	No
Q9UIM3	FKBPL	FK506-binding protein-like (WAF-1/CIP1 stabilizing protein 39) (WISp39)	None	rest	0.7262	0	5285	1	NA	NA	NA	NA	NA	NA	1207	-5.01663	No	NA	1461	-5.21322	No	NA	982	-5.63285	No	NA	1724	-9.23035	No	NA	2173	-8.53576	No
Q9UIQ6	LNPEP	Leucyl-cystinyl aminopeptidase (Cystinyl aminopeptidase) (EC 3.4.11.3) (Insulin-regulated membrane aminopeptidase) (Insulin-responsive aminopeptidase) (IRAP) (Oxytocinase) (OTase) (Placental leucine aminopeptidase) (P-LAP) [Cleaved into: Leucyl-cystinyl aminopeptidase, pregnancy serum form]	None	rest	0.1988	0	6859	1	NA	NA	NA	NA	NA	NA	1208	-5.01663	No	NA	1462	-5.21322	No	NA	983	-5.63285	No	NA	1725	-9.23035	No	NA	2174	-8.53576	No
Q9UJM8	HAO1	Hydroxyacid oxidase 1 (HAOX1) (EC 1.1.3.15) (Glycolate oxidase) (GOX)	None	rest	3.4923	0	21092	1	NA	NA	NA	NA	NA	NA	1209	-5.01663	No	NA	1463	-5.21322	No	NA	984	-5.63285	No	NA	1726	-9.23035	No	NA	2175	-8.53576	No
Q9UK85	DKKL1	Dickkopf-like protein 1 (Cancer/testis antigen 34) (CT34) (Protein soggy-1) (SGY-1)	None	rest	-2.6545	0	18971	2	NA	NA	NA	NA	NA	NA	1210	-5.01663	No	NA	1464	-5.21322	No	NA	985	-5.63285	No	NA	1727	-9.23035	No	NA	2176	-8.53576	No
Q9UKA2	FBXL4	F-box/LRR-repeat protein 4 (F-box and leucine-rich repeat protein 4) (F-box protein FBL4/FBL5)	MitoCarta2.0	rest	2.9195	0	3154	1	NA	NA	NA	NA	NA	NA	1211	-5.01663	No	NA	1465	-5.21322	No	NA	986	-5.63285	No	NA	1728	-9.23035	No	NA	2177	-8.53576	No
Q9ULJ8	PPP1R9A	Neurabin-1 (Neurabin-I) (Neural tissue-specific F-actin-binding protein I) (Protein phosphatase 1 regulatory subunit 9A)	None	rest	-1.3802	0	9741	1	NA	NA	NA	NA	NA	NA	1212	-5.01663	No	NA	1466	-5.21322	No	NA	987	-5.63285	No	NA	1729	-9.23035	No	NA	2178	-8.53576	No
Q9UP95	SLC12A4	Solute carrier family 12 member 4 (Electroneutral potassium-chloride cotransporter 1) (Erythroid K-Cl cotransporter 1) (hKCC1)	None	rest	2.9978	0	11719	1	NA	NA	NA	NA	NA	NA	1213	-5.01663	No	NA	1467	-5.21322	No	NA	988	-5.63285	No	NA	1730	-9.23035	No	NA	2179	-8.53576	No
Q9UQ13	SHOC2	Leucine-rich repeat protein SHOC-2 (Protein soc-2 homolog) (Protein sur-8 homolog)	None	rest	-1.472	0	10588	1	NA	NA	NA	NA	NA	NA	1214	-5.01663	No	NA	1468	-5.21322	No	NA	989	-5.63285	No	NA	1731	-9.23035	No	NA	2180	-8.53576	No
Q9UQ16	DNM3	Dynamin-3 (EC 3.6.5.5) (Dynamin, testicular) (T-dynamin)	None	rest	4.0462	0	18597	1	NA	NA	NA	NA	NA	NA	1215	-5.01663	No	NA	1469	-5.21322	No	NA	990	-5.63285	No	NA	1732	-9.23035	No	NA	2181	-8.53576	No
Q9Y5P4	COL4A3BP	Collagen type IV alpha-3-binding protein (Ceramide transfer protein) (hCERT) (Goodpasture antigen-binding protein) (GPBP) (START domain-containing protein 11) (StARD11) (StAR-related lipid transfer protein 11)	None	rest	-2.86	0	10460	1	NA	NA	NA	NA	NA	NA	1216	-5.01663	No	NA	1470	-5.21322	No	NA	991	-5.63285	No	NA	1733	-9.23035	No	NA	2182	-8.53576	No
Q9Y666	SLC12A7	Solute carrier family 12 member 7 (Electroneutral potassium-chloride cotransporter 4) (K-Cl cotransporter 4)	None	rest	4.7324	0	10292	1	NA	NA	NA	NA	NA	NA	1217	-5.01663	No	NA	1471	-5.21322	No	NA	992	-5.63285	No	NA	1734	-9.23035	No	NA	2183	-8.53576	No
Q9Y6E7	SIRT4	NAD-dependent protein lipoamidase sirtuin-4, mitochondrial (EC 3.5.1.-) (NAD-dependent ADP-ribosyltransferase sirtuin-4) (EC 2.4.2.-) (NAD-dependent protein deacetylase sirtuin-4) (EC 3.5.1.-) (Regulatory protein SIR2 homolog 4) (SIR2-like protein 4)	MitoCarta2.0	rest	1.4323	0	9305	1	NA	NA	NA	NA	NA	NA	1218	-5.01663	No	NA	1472	-5.21322	No	NA	993	-5.63285	No	NA	1735	-9.23035	No	NA	2184	-8.53576	No
Q9Y6M5	SLC30A1	Zinc transporter 1 (ZnT-1) (Solute carrier family 30 member 1)	None	rest	-0.965	0	15290	1	NA	NA	NA	NA	NA	NA	1219	-5.01663	No	NA	1473	-5.21322	No	NA	994	-5.63285	No	NA	1736	-9.23035	No	NA	2185	-8.53576	No
Q9Y6X5	ENPP4	Bis(5'-adenosyl)-triphosphatase ENPP4 (EC 3.6.1.29) (AP3A hydrolase) (AP3Aase) (Ectonucleotide pyrophosphatase/phosphodiesterase family member 4) (E-NPP 4) (NPP-4)	None	rest	-2.3314	0	12274	1	NA	NA	NA	NA	NA	NA	1220	-5.01663	No	NA	1474	-5.21322	No	NA	995	-5.63285	No	NA	1737	-9.23035	No	NA	2186	-8.53576	No
A8MT82	AGAP14P	Putative Arf-GAP with GTPase, ANK repeat and PH domain-containing protein 14 (ArfGAP with GTPase domain, ankyrin repeat and PH domain 14 pseudogene) (Centaurin-gamma-like family member 11 pseudogene)	None	rest	NA	NA	NA	0	NA	NA	NA	NA	NA	NA	1221	-5.05305	No	NA	1475	-5.24964	No	NA	996	-5.66926	No	NA	2080	-9.26677	No	NA	2187	-8.57218	No
A8MWS1	KIR3DP1	Putative killer cell immunoglobulin-like receptor like protein KIR3DP1 (CD antigen CD158c)	None	rest	NA	NA	NA	0	NA	NA	NA	NA	NA	NA	1222	-5.05305	No	NA	1476	-5.24964	No	NA	997	-5.66926	No	NA	2081	-9.26677	No	NA	2188	-8.57218	No
P0CW71	HSMCR30	Putative metaphase chromosome protein 1 (Metaphase chromosome protein 30)	None	rest	NA	NA	NA	0	NA	NA	NA	NA	NA	NA	1223	-5.05305	No	NA	1477	-5.24964	No	NA	998	-5.66926	No	NA	2082	-9.26677	No	NA	2189	-8.57218	No
Q5T4J0	GCNT6	Beta-1,3-galactosyl-O-glycosyl-glycoprotein beta-1,6-N-acetylglucosaminyltransferase 6 (EC 2.4.1.-)	None	rest	NA	NA	NA	0	NA	NA	NA	NA	NA	NA	1224	-5.05305	No	NA	1478	-5.24964	No	NA	999	-5.66926	No	NA	2083	-9.26677	No	NA	2190	-8.57218	No
Q5VZV4	SPATA31B1P	Putative spermatogenesis-associated protein 31B1 (Spermatogenesis-associated protein 31B1 pseudogene)	None	rest	NA	NA	NA	0	NA	NA	NA	NA	NA	NA	1225	-5.05305	No	NA	1479	-5.24964	No	NA	1000	-5.66926	No	NA	2084	-9.26677	No	NA	2191	-8.57218	No
O60930	RNASEH1	Ribonuclease H1 (RNase H1) (EC 3.1.26.4) (Ribonuclease H type II)	RNA GO-term & MitoCarta2.0	rest	5.327	1	3641	0	NA	NA	NA	NA	NA	NA	1226	-5.06795	No	NA	1481	-5.26454	No	NA	1004	-5.68416	No	NA	2087	-9.28167	No	NA	2192	-8.58708	No
O75570	MTRF1	Peptide chain release factor 1, mitochondrial (MRF-1) (MtRF-1)	RNA GO-term & MitoCarta2.0	rest	9.5152	1	5175	0	NA	NA	NA	NA	NA	NA	1227	-5.06795	No	NA	1482	-5.26454	No	NA	1005	-5.68416	No	NA	2088	-9.28167	No	NA	2193	-8.58708	No
P52758	HRSP12	Ribonuclease UK114 (EC 3.1.-.-) (14.5 kDa translational inhibitor protein) (p14.5) (Heat-responsive protein 12) (UK114 antigen homolog)	RNA GO-term & MitoCarta2.0	rest	17.7683	1	3110	0	NA	NA	-1.06266	3.47513	NA	NA	1228	-5.06795	No	3.47513	350	-0.139843	No	NA	1002	-5.68416	No	-1.06266	395	-1.90066	No	1.20624	559	-2.12192	No
Q7L3T8	PARS2	Probable proline--tRNA ligase, mitochondrial (EC 6.1.1.15) (Prolyl-tRNA synthetase) (ProRS)	MitoCarta2.0	rest	8.9079	1	3424	0	NA	NA	NA	NA	NA	NA	1229	-5.06795	No	NA	1483	-5.26454	No	NA	1006	-5.68416	No	NA	2089	-9.28167	No	NA	2194	-8.58708	No
Q86Y79	PTRH1	Probable peptidyl-tRNA hydrolase (PTH) (EC 3.1.1.29)	RNA GO-term & MitoCarta2.0	rest	16.8566	1	4199	0	NA	NA	NA	1.82399	NA	NA	1230	-5.06795	No	1.82399	352	-0.139843	No	NA	1003	-5.68416	No	NA	2086	-9.28167	No	1.82399	557	-2.12192	No
Q969Y2	GTPBP3	tRNA modification GTPase GTPBP3, mitochondrial (GTP-binding protein 3) (Mitochondrial GTP-binding protein 1)	MitoCarta2.0	rest	13.7285	1	3845	0	NA	NA	NA	NA	NA	NA	1231	-5.06795	No	NA	1484	-5.26454	No	NA	1007	-5.68416	No	NA	2090	-9.28167	No	NA	2195	-8.58708	No
Q96Q11	TRNT1	CCA tRNA nucleotidyltransferase 1, mitochondrial (EC 2.7.7.72) (Mitochondrial tRNA nucleotidyl transferase, CCA-adding) (mt CCA-adding enzyme) (mt tRNA CCA-diphosphorylase) (mt tRNA CCA-pyrophosphorylase) (mt tRNA adenylyltransferase)	RNA GO-term & MitoCarta2.0	rest	17.5943	1	3413	0	NA	NA	NA	NA	NA	NA	1232	-5.06795	No	NA	1485	-5.26454	No	NA	1008	-5.68416	No	NA	2091	-9.28167	No	NA	2196	-8.58708	No
Q96Q83	ALKBH3	Alpha-ketoglutarate-dependent dioxygenase alkB homolog 3 (EC 1.14.11.-) (Alkylated DNA repair protein alkB homolog 3) (hABH3) (DEPC-1) (Prostate cancer antigen 1)	MitoCarta2.0	rest	6.593	1	3158	0	NA	NA	NA	NA	NA	NA	1233	-5.06795	No	NA	1486	-5.26454	No	NA	1009	-5.68416	No	NA	2092	-9.28167	No	NA	2197	-8.58708	No
Q9H3J6	C12orf65	Probable peptide chain release factor C12orf65, mitochondrial	RNA GO-term & MitoCarta2.0	rest	13.4869	1	9784	0	NA	NA	-0.290962	NA	NA	NA	1234	-5.06795	No	NA	1487	-5.26454	No	NA	1010	-5.68416	No	-0.290962	394	-1.90066	No	-0.290962	560	-2.12192	No
Q9NP81	SARS2	Serine--tRNA ligase, mitochondrial (EC 6.1.1.11) (SerRSmt) (Seryl-tRNA synthetase) (SerRS) (Seryl-tRNA(Ser/Sec) synthetase)	RNA GO-term & MitoCarta2.0	rest	16.4733	1	5222	0	NA	NA	NA	NA	3.61967	NA	1235	-5.06795	No	3.61967	291	0.589509	No	NA	1001	-5.68416	No	NA	2085	-9.28167	No	3.61967	172	2.35201	Yes
Q9UGC7	MTRF1L	Peptide chain release factor 1-like, mitochondrial (Mitochondrial translational release factor 1-like) (mtRF1a)	RNA GO-term & MitoCarta2.0	rest	13.7285	1	5451	0	NA	NA	NA	NA	NA	NA	1236	-5.06795	No	NA	1488	-5.26454	No	NA	1011	-5.68416	No	NA	2093	-9.28167	No	NA	2198	-8.58708	No
Q9Y2C4	EXOG	Nuclease EXOG, mitochondrial (EC 3.1.30.-) (Endonuclease G-like 1) (Endo G-like 1)	MitoCarta2.0	rest	11.6272	1	3935	0	NA	NA	NA	NA	NA	NA	1237	-5.06795	No	NA	1489	-5.26454	No	NA	1012	-5.68416	No	NA	2094	-9.28167	No	NA	2199	-8.58708	No
A1L188	NDUFAF8	NADH dehydrogenase [ubiquinone] 1 alpha subcomplex assembly factor 8	MitoCarta2.0	rest	13.3169	0	236	0	NA	NA	NA	NA	NA	NA	1238	-5.10534	No	NA	1642	-5.30193	No	NA	1129	-5.72155	No	NA	2098	-9.31905	No	NA	2200	-8.62447	No
O00154	ACOT7	Cytosolic acyl coenzyme A thioester hydrolase (EC 3.1.2.2) (Acyl-CoA thioesterase 7) (Brain acyl-CoA hydrolase) (BACH) (CTE-IIa) (CTE-II) (Long chain acyl-CoA thioester hydrolase)	MitoCarta2.0	rest	6.6503	0	988	0	NA	NA	NA	NA	NA	NA	1239	-5.10534	No	NA	1643	-5.30193	No	NA	1130	-5.72155	No	NA	2099	-9.31905	No	NA	2201	-8.62447	No
O14521	SDHD	Succinate dehydrogenase [ubiquinone] cytochrome b small subunit, mitochondrial (CybS) (CII-4) (QPs3) (Succinate dehydrogenase complex subunit D) (Succinate-ubiquinone oxidoreductase cytochrome b small subunit) (Succinate-ubiquinone reductase membrane anchor subunit)	MitoCarta2.0	negative	40.1392	0	688	0	NA	NA	-0.872152	NA	NA	NA	1240	-5.10534	No	NA	1644	-5.30193	No	NA	1131	-5.72155	No	-0.872152	555	-1.93804	No	-0.872152	725	-2.15931	No
O14925	TIMM23	Mitochondrial import inner membrane translocase subunit Tim23	MitoCarta2.0	rest	18.7491	0	74	0	NA	NA	-0.77286	NA	NA	NA	1241	-5.10534	No	NA	1645	-5.30193	No	NA	1132	-5.72155	No	-0.77286	544	-1.93804	No	-0.77286	715	-2.15931	No
O14957	UQCR11	Cytochrome b-c1 complex subunit 10 (Complex III subunit 10) (Complex III subunit XI) (Ubiquinol-cytochrome c reductase complex 6.4 kDa protein)	MitoCarta2.0	negative	10.644	0	756	0	NA	NA	NA	NA	NA	NA	1242	-5.10534	No	NA	1646	-5.30193	No	NA	1133	-5.72155	No	NA	2100	-9.31905	No	NA	2202	-8.62447	No
O43488	AKR7A2	Aflatoxin B1 aldehyde reductase member 2 (EC 1.1.1.n11) (AFB1 aldehyde reductase 1) (AFB1-AR 1) (Aldoketoreductase 7) (Succinic semialdehyde reductase) (SSA reductase)	MitoCarta2.0	rest	9.6694	0	1169	0	NA	NA	NA	NA	NA	NA	1243	-5.10534	No	NA	1647	-5.30193	No	NA	1134	-5.72155	No	NA	2101	-9.31905	No	NA	2203	-8.62447	No
O43715	TRIAP1	TP53-regulated inhibitor of apoptosis 1 (Protein 15E1.1) (WF-1) (p53-inducible cell-survival factor) (p53CSV)	MitoCarta2.0	rest	17.3524	0	1098	0	NA	NA	-0.92357	NA	NA	NA	1244	-5.10534	No	NA	1648	-5.30193	No	NA	1135	-5.72155	No	-0.92357	560	-1.93804	No	-0.92357	730	-2.15931	No
O43766	LIAS	Lipoyl synthase, mitochondrial (EC 2.8.1.8) (Lipoate synthase) (LS) (Lip-syn) (Lipoic acid synthase)	MitoCarta2.0	rest	26.2921	0	1445	0	NA	NA	NA	NA	NA	NA	1245	-5.10534	No	NA	1649	-5.30193	No	NA	1136	-5.72155	No	NA	2102	-9.31905	No	NA	2204	-8.62447	No
O43837	IDH3B	Isocitrate dehydrogenase [NAD] subunit beta, mitochondrial (EC 1.1.1.41) (Isocitric dehydrogenase subunit beta) (NAD(+)-specific ICDH subunit beta)	MitoCarta2.0	negative	32.7553	0	1097	0	NA	NA	NA	NA	NA	NA	1246	-5.10534	No	NA	1650	-5.30193	No	NA	1137	-5.72155	No	NA	2103	-9.31905	No	NA	2205	-8.62447	No
O60830	TIMM17B	Mitochondrial import inner membrane translocase subunit Tim17-B	MitoCarta2.0	rest	19.1438	0	1251	0	NA	NA	NA	NA	NA	NA	1247	-5.10534	No	NA	1651	-5.30193	No	NA	1138	-5.72155	No	NA	2104	-9.31905	No	NA	2206	-8.62447	No
O75208	COQ9	Ubiquinone biosynthesis protein COQ9, mitochondrial	MitoCarta2.0	negative	42.301	0	145	0	NA	NA	NA	NA	NA	NA	1248	-5.10534	No	NA	1652	-5.30193	No	NA	1139	-5.72155	No	NA	2105	-9.31905	No	NA	2207	-8.62447	No
O75608	LYPLA1	Acyl-protein thioesterase 1 (APT-1) (hAPT1) (EC 3.1.2.-) (Lysophospholipase 1) (Lysophospholipase I) (LPL-I) (LysoPLA I)	MitoCarta2.0	rest	13.7631	0	1432	0	NA	NA	NA	NA	NA	NA	1249	-5.10534	No	NA	1653	-5.30193	No	NA	1140	-5.72155	No	NA	2106	-9.31905	No	NA	2208	-8.62447	No
O75746	SLC25A12	Calcium-binding mitochondrial carrier protein Aralar1 (Mitochondrial aspartate glutamate carrier 1) (Solute carrier family 25 member 12)	MitoCarta2.0	rest	22.6723	0	1282	0	NA	NA	NA	NA	NA	NA	1250	-5.10534	No	NA	1654	-5.30193	No	NA	1141	-5.72155	No	NA	2107	-9.31905	No	NA	2209	-8.62447	No
O94903	PROSC	Proline synthase co-transcribed bacterial homolog protein	MitoCarta2.0	rest	5.3618	0	1209	0	NA	NA	NA	NA	NA	NA	1251	-5.10534	No	NA	1655	-5.30193	No	NA	1142	-5.72155	No	NA	2108	-9.31905	No	NA	2210	-8.62447	No
P05166	PCCB	Propionyl-CoA carboxylase beta chain, mitochondrial (PCCase subunit beta) (EC 6.4.1.3) (Propanoyl-CoA:carbon dioxide ligase subunit beta)	MitoCarta2.0	rest	24.8143	0	1400	0	NA	NA	NA	NA	NA	NA	1252	-5.10534	No	NA	1656	-5.30193	No	NA	1143	-5.72155	No	NA	2109	-9.31905	No	NA	2211	-8.62447	No
P05496	ATP5G1	ATP synthase F(0) complex subunit C1, mitochondrial (ATP synthase lipid-binding protein) (ATP synthase proteolipid P1) (ATP synthase proton-transporting mitochondrial F(0) complex subunit C1) (ATPase protein 9) (ATPase subunit c)	MitoCarta2.0	rest	6.1649	0	301	0	NA	NA	NA	NA	NA	NA	1253	-5.10534	No	NA	1657	-5.30193	No	NA	1144	-5.72155	No	NA	2110	-9.31905	No	NA	2212	-8.62447	No
P06744	GPI	Glucose-6-phosphate isomerase (GPI) (EC 5.3.1.9) (Autocrine motility factor) (AMF) (Neuroleukin) (NLK) (Phosphoglucose isomerase) (PGI) (Phosphohexose isomerase) (PHI) (Sperm antigen 36) (SA-36)	MitoCarta2.0	rest	10.5459	0	496	0	NA	NA	NA	NA	NA	NA	1254	-5.10534	No	NA	1658	-5.30193	No	NA	1145	-5.72155	No	NA	2111	-9.31905	No	NA	2213	-8.62447	No
P07108	DBI	Acyl-CoA-binding protein (ACBP) (Diazepam-binding inhibitor) (DBI) (Endozepine) (EP)	MitoCarta2.0	rest	5.3468	0	592	0	NA	NA	NA	3.0112	NA	NA	1255	-5.10534	No	3.0112	356	-0.177231	No	NA	1015	-5.72155	No	NA	2096	-9.31905	No	3.0112	567	-2.15931	No
P08397	HMBS	Porphobilinogen deaminase (PBG-D) (EC 2.5.1.61) (Hydroxymethylbilane synthase) (HMBS) (Pre-uroporphyrinogen synthase)	MitoCarta2.0	rest	7.258	0	209	0	NA	NA	NA	NA	NA	NA	1256	-5.10534	No	NA	1659	-5.30193	No	NA	1146	-5.72155	No	NA	2112	-9.31905	No	NA	2214	-8.62447	No
P09417	QDPR	Dihydropteridine reductase (EC 1.5.1.34) (HDHPR) (Quinoid dihydropteridine reductase) (Short chain dehydrogenase/reductase family 33C member 1)	MitoCarta2.0	rest	6.1455	0	642	0	NA	NA	NA	NA	NA	NA	1257	-5.10534	No	NA	1660	-5.30193	No	NA	1147	-5.72155	No	NA	2113	-9.31905	No	NA	2215	-8.62447	No
P0C7P0	CISD3	CDGSH iron-sulfur domain-containing protein 3, mitochondrial (MitoNEET-related protein 2) (Miner2)	MitoCarta2.0	rest	14.1358	0	265	0	NA	NA	NA	NA	NA	NA	1258	-5.10534	No	NA	1661	-5.30193	No	NA	1148	-5.72155	No	NA	2114	-9.31905	No	NA	2216	-8.62447	No
P0DJ07	PET100	Protein PET100 homolog, mitochondrial	MitoCarta2.0	rest	6.3815	0	1031	0	NA	NA	-1.46243	NA	NA	NA	1259	-5.10534	No	NA	1662	-5.30193	No	NA	1149	-5.72155	No	-1.46243	587	-1.93804	No	-1.46243	754	-2.15931	No
P11586	MTHFD1	C-1-tetrahydrofolate synthase, cytoplasmic (C1-THF synthase) [Cleaved into: C-1-tetrahydrofolate synthase, cytoplasmic, N-terminally processed] [Includes: Methylenetetrahydrofolate dehydrogenase (EC 1.5.1.5); Methenyltetrahydrofolate cyclohydrolase (EC 3.5.4.9); Formyltetrahydrofolate synthetase (EC 6.3.4.3)]	MitoCarta2.0	rest	5.7609	0	200	0	NA	NA	NA	0.482892	NA	NA	1260	-5.10534	No	0.482892	382	-0.177231	No	NA	1024	-5.72155	No	NA	2097	-9.31905	No	0.482892	637	-2.15931	No
P12074	COX6A1	Cytochrome c oxidase subunit 6A1, mitochondrial (Cytochrome c oxidase polypeptide VIa-liver) (Cytochrome c oxidase subunit VIA-liver) (COX VIa-L)	MitoCarta2.0	negative	33.6921	0	418	0	NA	NA	NA	NA	NA	NA	1261	-5.10534	No	NA	1663	-5.30193	No	NA	1150	-5.72155	No	NA	2115	-9.31905	No	NA	2217	-8.62447	No
P13051	UNG	Uracil-DNA glycosylase (UDG) (EC 3.2.2.27)	MitoCarta2.0	rest	6.3004	0	792	0	NA	NA	NA	NA	NA	NA	1262	-5.10534	No	NA	1664	-5.30193	No	NA	1151	-5.72155	No	NA	2116	-9.31905	No	NA	2218	-8.62447	No
P14324	FDPS	Farnesyl pyrophosphate synthase (FPP synthase) (FPS) (EC 2.5.1.10) ((2E,6E)-farnesyl diphosphate synthase) (Dimethylallyltranstransferase) (EC 2.5.1.1) (Farnesyl diphosphate synthase) (Geranyltranstransferase)	RNA GO-term & MitoCarta2.0	rest	6.8633	0	477	0	NA	NA	NA	3.77298	NA	NA	1263	-5.10534	No	3.77298	297	0.552121	No	NA	1014	-5.72155	No	NA	2095	-9.31905	No	3.77298	174	2.31462	Yes
P17152	TMEM11	Transmembrane protein 11, mitochondrial (Protein PM1) (Protein PMI)	MitoCarta2.0	rest	15.95	0	871	0	NA	NA	NA	NA	NA	NA	1264	-5.10534	No	NA	1665	-5.30193	No	NA	1152	-5.72155	No	NA	2117	-9.31905	No	NA	2219	-8.62447	No
P23919	DTYMK	Thymidylate kinase (EC 2.7.4.9) (dTMP kinase)	MitoCarta2.0	rest	7.3701	0	433	0	NA	NA	NA	NA	NA	NA	1265	-5.10534	No	NA	1666	-5.30193	No	NA	1153	-5.72155	No	NA	2118	-9.31905	No	NA	2220	-8.62447	No
P24311	COX7B	Cytochrome c oxidase subunit 7B, mitochondrial (Cytochrome c oxidase polypeptide VIIb)	MitoCarta2.0	negative	15.8766	0	1242	0	NA	NA	NA	NA	NA	NA	1266	-5.10534	No	NA	1667	-5.30193	No	NA	1154	-5.72155	No	NA	2119	-9.31905	No	NA	2221	-8.62447	No
P29401	TKT	Transketolase (TK) (EC 2.2.1.1)	MitoCarta2.0	rest	9.1077	0	859	0	NA	NA	-0.974145	1.61836	NA	NA	1267	-5.10534	No	1.61836	371	-0.177231	No	NA	1021	-5.72155	No	-0.974145	564	-1.93804	No	0.322105	650	-2.15931	No
P33316	DUT	Deoxyuridine 5'-triphosphate nucleotidohydrolase, mitochondrial (dUTPase) (EC 3.6.1.23) (dUTP pyrophosphatase)	RNA GO-term & MitoCarta2.0	rest	9.607	0	1433	0	NA	NA	-1.06094	2.32692	NA	NA	1268	-5.10534	No	2.32692	363	-0.177231	No	NA	1018	-5.72155	No	-1.06094	569	-1.93804	No	0.632988	628	-2.15931	No
P40925	MDH1	Malate dehydrogenase, cytoplasmic (EC 1.1.1.37) (Cytosolic malate dehydrogenase) (Diiodophenylpyruvate reductase) (EC 1.1.1.96)	MitoCarta2.0	negative	12.0828	0	560	0	NA	NA	-1.16155	NA	NA	NA	1269	-5.10534	No	NA	1668	-5.30193	No	NA	1155	-5.72155	No	-1.16155	577	-1.93804	No	-1.16155	745	-2.15931	No
P48201	ATP5G3	ATP synthase F(0) complex subunit C3, mitochondrial (ATP synthase lipid-binding protein) (ATP synthase proteolipid P3) (ATP synthase proton-transporting mitochondrial F(0) complex subunit C3) (ATPase protein 9) (ATPase subunit c)	MitoCarta2.0	rest	19.5524	0	230	0	NA	NA	NA	NA	NA	NA	1270	-5.10534	No	NA	1669	-5.30193	No	NA	1156	-5.72155	No	NA	2120	-9.31905	No	NA	2222	-8.62447	No
P49773	HINT1	Histidine triad nucleotide-binding protein 1 (EC 3.-.-.-) (Adenosine 5'-monophosphoramidase) (Protein kinase C inhibitor 1) (Protein kinase C-interacting protein 1) (PKCI-1)	MitoCarta2.0	rest	5.2276	0	128	0	NA	NA	-0.907841	NA	NA	NA	1271	-5.10534	No	NA	1670	-5.30193	No	NA	1157	-5.72155	No	-0.907841	557	-1.93804	No	-0.907841	727	-2.15931	No
P56378	MP68	6.8 kDa mitochondrial proteolipid	MitoCarta2.0	rest	14.159	0	185	0	NA	NA	-1.7409	NA	NA	NA	1272	-5.10534	No	NA	1671	-5.30193	No	NA	1158	-5.72155	No	-1.7409	594	-1.93804	No	-1.7409	761	-2.15931	No
P56381	ATP5E	ATP synthase subunit epsilon, mitochondrial (ATPase subunit epsilon)	MitoCarta2.0	rest	36.4978	0	1340	0	NA	NA	NA	NA	NA	NA	1273	-5.10534	No	NA	1672	-5.30193	No	NA	1159	-5.72155	No	NA	2121	-9.31905	No	NA	2223	-8.62447	No
P60900	PSMA6	Proteasome subunit alpha type-6 (EC 3.4.25.1) (27 kDa prosomal protein) (PROS-27) (p27K) (Macropain iota chain) (Multicatalytic endopeptidase complex iota chain) (Proteasome iota chain)	RNA GO-term & MitoCarta2.0	rest	6.1106	0	106	0	NA	NA	NA	NA	NA	NA	1274	-5.10534	No	NA	1673	-5.30193	No	NA	1160	-5.72155	No	NA	2122	-9.31905	No	NA	2224	-8.62447	No
P78417	GSTO1	Glutathione S-transferase omega-1 (GSTO-1) (EC 2.5.1.18) (Glutathione S-transferase omega 1-1) (GSTO 1-1) (Glutathione-dependent dehydroascorbate reductase) (EC 1.8.5.1) (Monomethylarsonic acid reductase) (MMA(V) reductase) (EC 1.20.4.2) (S-(Phenacyl)glutathione reductase) (SPG-R)	MitoCarta2.0	rest	8.5138	0	936	0	NA	NA	NA	NA	NA	NA	1275	-5.10534	No	NA	1674	-5.30193	No	NA	1161	-5.72155	No	NA	2123	-9.31905	No	NA	2225	-8.62447	No
Q12887	COX10	Protoheme IX farnesyltransferase, mitochondrial (EC 2.5.1.-) (Heme O synthase)	MitoCarta2.0	negative	17.2748	0	1422	0	NA	NA	NA	NA	NA	NA	1276	-5.10534	No	NA	1675	-5.30193	No	NA	1162	-5.72155	No	NA	2124	-9.31905	No	NA	2226	-8.62447	No
Q14667	KIAA0100	Protein KIAA0100 (Antigen MLAA-22) (Breast cancer-overexpressed gene 1 protein)	MitoCarta2.0	rest	9.5794	0	939	0	NA	NA	NA	NA	NA	NA	1277	-5.10534	No	NA	1676	-5.30193	No	NA	1163	-5.72155	No	NA	2125	-9.31905	No	NA	2227	-8.62447	No
Q15526	SURF1	Surfeit locus protein 1	MitoCarta2.0	negative	29.5209	0	1265	0	NA	NA	-0.860599	NA	NA	NA	1278	-5.10534	No	NA	1677	-5.30193	No	NA	1164	-5.72155	No	-0.860599	553	-1.93804	No	-0.860599	723	-2.15931	No
Q330K2	NDUFAF6	NADH dehydrogenase (ubiquinone) complex I, assembly factor 6 (Putative phytoene synthase)	MitoCarta2.0	rest	16.9393	0	139	0	NA	NA	NA	NA	NA	NA	1279	-5.10534	No	NA	1678	-5.30193	No	NA	1165	-5.72155	No	NA	2126	-9.31905	No	NA	2228	-8.62447	No
Q4G0I0	CCSMST1	Protein CCSMST1	MitoCarta2.0	rest	14.3685	0	219	0	NA	NA	NA	NA	NA	NA	1280	-5.10534	No	NA	1679	-5.30193	No	NA	1166	-5.72155	No	NA	2127	-9.31905	No	NA	2229	-8.62447	No
Q4G0N4	NADK2	NAD kinase 2, mitochondrial (EC 2.7.1.23) (Mitochondrial NAD kinase) (NAD kinase domain-containing protein 1, mitochondrial)	MitoCarta2.0	rest	10.7634	0	1291	0	NA	NA	NA	NA	NA	NA	1281	-5.10534	No	NA	1680	-5.30193	No	NA	1167	-5.72155	No	NA	2128	-9.31905	No	NA	2230	-8.62447	No
Q53S33	BOLA3	BolA-like protein 3	MitoCarta2.0	rest	5.6344	0	163	0	NA	NA	NA	NA	NA	NA	1282	-5.10534	No	NA	1681	-5.30193	No	NA	1168	-5.72155	No	NA	2129	-9.31905	No	NA	2231	-8.62447	No
Q53S58	TMEM177	Transmembrane protein 177	MitoCarta2.0	rest	6.9732	0	736	0	NA	NA	-0.704071	NA	NA	NA	1283	-5.10534	No	NA	1682	-5.30193	No	NA	1169	-5.72155	No	-0.704071	540	-1.93804	No	-0.704071	711	-2.15931	No
Q567V2	MPV17L2	Mpv17-like protein 2	MitoCarta2.0	rest	10.8917	0	1035	0	NA	NA	NA	NA	NA	NA	1284	-5.10534	No	NA	1683	-5.30193	No	NA	1170	-5.72155	No	NA	2130	-9.31905	No	NA	2232	-8.62447	No
Q5HYK3	COQ5	2-methoxy-6-polyprenyl-1,4-benzoquinol methylase, mitochondrial (EC 2.1.1.201) (Ubiquinone biosynthesis methyltransferase COQ5)	MitoCarta2.0	rest	42.6477	0	170	0	NA	NA	NA	NA	NA	NA	1285	-5.10534	No	NA	1684	-5.30193	No	NA	1171	-5.72155	No	NA	2131	-9.31905	No	NA	2233	-8.62447	No
Q5SQH8	C6orf136	Uncharacterized protein C6orf136	MitoCarta2.0	rest	20.67	0	1455	0	NA	NA	NA	NA	NA	NA	1286	-5.10534	No	NA	1685	-5.30193	No	NA	1172	-5.72155	No	NA	2132	-9.31905	No	NA	2234	-8.62447	No
Q5XKP0	MIC13	MICOS complex subunit MIC13 (Protein P117)	MitoCarta2.0	rest	17.9816	0	111	0	NA	NA	NA	NA	NA	NA	1287	-5.10534	No	NA	1686	-5.30193	No	NA	1173	-5.72155	No	NA	2133	-9.31905	No	NA	2235	-8.62447	No
Q6IAN0	DHRS7B	Dehydrogenase/reductase SDR family member 7B (EC 1.1.-.-) (Short-chain dehydrogenase/reductase family 32C member 1)	MitoCarta2.0	rest	9.5343	0	1051	0	NA	NA	NA	NA	NA	NA	1288	-5.10534	No	NA	1687	-5.30193	No	NA	1174	-5.72155	No	NA	2134	-9.31905	No	NA	2236	-8.62447	No
Q6IPR1	ETFRF1	Electron transfer flavoprotein regulatory factor 1 (LYR motif-containing protein 5)	MitoCarta2.0	rest	21.348	0	1383	0	NA	NA	-0.29227	NA	NA	NA	1289	-5.10534	No	NA	1688	-5.30193	No	NA	1175	-5.72155	No	-0.29227	511	-1.93804	No	-0.29227	686	-2.15931	No
Q6NVY1	HIBCH	3-hydroxyisobutyryl-CoA hydrolase, mitochondrial (EC 3.1.2.4) (3-hydroxyisobutyryl-coenzyme A hydrolase) (HIB-CoA hydrolase) (HIBYL-CoA-H)	MitoCarta2.0	rest	29.7511	0	841	0	NA	NA	-0.963953	NA	NA	NA	1290	-5.10534	No	NA	1689	-5.30193	No	NA	1176	-5.72155	No	-0.963953	563	-1.93804	No	-0.963953	733	-2.15931	No
Q6P4F2	FDX2	Ferredoxin-2, mitochondrial (Adrenodoxin-like protein) (Ferredoxin-1-like protein)	MitoCarta2.0	rest	18.774	0	790	0	NA	NA	NA	NA	NA	NA	1291	-5.10534	No	NA	1690	-5.30193	No	NA	1177	-5.72155	No	NA	2135	-9.31905	No	NA	2237	-8.62447	No
Q70HW3	SLC25A26	S-adenosylmethionine mitochondrial carrier protein (Mitochondrial S-adenosylmethionine transporter) (Solute carrier family 25 member 26)	MitoCarta2.0	rest	19.0589	0	1405	0	NA	NA	NA	NA	NA	NA	1292	-5.10534	No	NA	1691	-5.30193	No	NA	1178	-5.72155	No	NA	2136	-9.31905	No	NA	2238	-8.62447	No
Q7KZN9	COX15	Cytochrome c oxidase assembly protein COX15 homolog	MitoCarta2.0	negative	33.6546	0	978	0	NA	NA	NA	NA	NA	NA	1293	-5.10534	No	NA	1692	-5.30193	No	NA	1179	-5.72155	No	NA	2137	-9.31905	No	NA	2239	-8.62447	No
Q86U28	ISCA2	Iron-sulfur cluster assembly 2 homolog, mitochondrial (HESB-like domain-containing protein 1)	MitoCarta2.0	rest	41.9677	0	372	0	NA	NA	-0.713055	NA	NA	NA	1294	-5.10534	No	NA	1693	-5.30193	No	NA	1180	-5.72155	No	-0.713055	541	-1.93804	No	-0.713055	712	-2.15931	No
Q86WW8	COA5	Cytochrome c oxidase assembly factor 5	MitoCarta2.0	rest	18.4367	0	633	0	NA	NA	NA	NA	NA	NA	1295	-5.10534	No	NA	1694	-5.30193	No	NA	1181	-5.72155	No	NA	2138	-9.31905	No	NA	2240	-8.62447	No
Q86Y39	NDUFA11	NADH dehydrogenase [ubiquinone] 1 alpha subcomplex subunit 11 (Complex I-B14.7) (CI-B14.7) (NADH-ubiquinone oxidoreductase subunit B14.7)	MitoCarta2.0	negative	15.7163	0	57	0	NA	NA	-0.675428	NA	NA	NA	1296	-5.10534	No	NA	1695	-5.30193	No	NA	1182	-5.72155	No	-0.675428	538	-1.93804	No	-0.675428	709	-2.15931	No
Q8N0X4	CLYBL	Citrate lyase subunit beta-like protein, mitochondrial (Citrate lyase beta-like) (Beta-methylmalate synthase) (EC 2.3.3.-) (Malate synthase) (EC 2.3.3.9)	MitoCarta2.0	rest	19.28	0	983	0	NA	NA	NA	NA	NA	NA	1297	-5.10534	No	NA	1696	-5.30193	No	NA	1183	-5.72155	No	NA	2139	-9.31905	No	NA	2241	-8.62447	No
Q8N3R3	TCAIM	T-cell activation inhibitor, mitochondrial (Tolerance associated gene-1 protein) (TOAG-1)	MitoCarta2.0	rest	12.9201	0	1024	0	NA	NA	NA	NA	NA	NA	1298	-5.10534	No	NA	1697	-5.30193	No	NA	1184	-5.72155	No	NA	2140	-9.31905	No	NA	2242	-8.62447	No
Q8N8Q8	COX18	Mitochondrial inner membrane protein COX18 (COX18Hs) (Cytochrome c oxidase assembly protein 18)	MitoCarta2.0	rest	13.3581	0	1225	0	NA	NA	-1.10762	NA	NA	NA	1299	-5.10534	No	NA	1698	-5.30193	No	NA	1185	-5.72155	No	-1.10762	571	-1.93804	No	-1.10762	739	-2.15931	No
Q8NFF5	FLAD1	FAD synthase (EC 2.7.7.2) (FAD pyrophosphorylase) (FMN adenylyltransferase) (Flavin adenine dinucleotide synthase) [Includes: Molybdenum cofactor biosynthesis protein-like region; FAD synthase region]	MitoCarta2.0	rest	10.8723	0	459	0	NA	NA	NA	NA	NA	NA	1300	-5.10534	No	NA	1699	-5.30193	No	NA	1186	-5.72155	No	NA	2141	-9.31905	No	NA	2243	-8.62447	No
Q92947	GCDH	Glutaryl-CoA dehydrogenase, mitochondrial (GCD) (EC 1.3.8.6)	MitoCarta2.0	rest	21.6769	0	1250	0	NA	NA	NA	NA	NA	NA	1301	-5.10534	No	NA	1700	-5.30193	No	NA	1187	-5.72155	No	NA	2142	-9.31905	No	NA	2244	-8.62447	No
Q969M1	TOMM40L	Mitochondrial import receptor subunit TOM40B (Protein TOMM40-like)	MitoCarta2.0	rest	25.4413	0	1123	0	NA	NA	NA	NA	NA	NA	1302	-5.10534	No	NA	1701	-5.30193	No	NA	1188	-5.72155	No	NA	2143	-9.31905	No	NA	2245	-8.62447	No
Q969P6	TOP1MT	DNA topoisomerase I, mitochondrial (TOP1mt) (EC 5.99.1.2)	MitoCarta2.0	rest	5.3339	0	1236	0	NA	NA	NA	NA	NA	NA	1303	-5.10534	No	NA	1702	-5.30193	No	NA	1189	-5.72155	No	NA	2144	-9.31905	No	NA	2246	-8.62447	No
Q96AG3	SLC25A46	Solute carrier family 25 member 46	MitoCarta2.0	rest	14.2347	0	1152	0	NA	NA	NA	NA	NA	NA	1304	-5.10534	No	NA	1703	-5.30193	No	NA	1190	-5.72155	No	NA	2145	-9.31905	No	NA	2247	-8.62447	No
Q96B77	TMEM186	Transmembrane protein 186	MitoCarta2.0	rest	5.4781	0	891	0	NA	NA	NA	NA	NA	NA	1305	-5.10534	No	NA	1704	-5.30193	No	NA	1191	-5.72155	No	NA	2146	-9.31905	No	NA	2248	-8.62447	No
Q96BW9	TAMM41	Phosphatidate cytidylyltransferase, mitochondrial (EC 2.7.7.41) (CDP-diacylglycerol synthase) (CDP-DAG synthase) (Mitochondrial translocator assembly and maintenance protein 41 homolog) (TAM41)	MitoCarta2.0	rest	18.7491	0	945	0	NA	NA	NA	NA	NA	NA	1306	-5.10534	No	NA	1705	-5.30193	No	NA	1192	-5.72155	No	NA	2147	-9.31905	No	NA	2249	-8.62447	No
Q96E52	OMA1	Metalloendopeptidase OMA1, mitochondrial (EC 3.4.24.-) (Metalloprotease-related protein 1) (MPRP-1) (Overlapping with the m-AAA protease 1 homolog)	MitoCarta2.0	rest	11.2236	0	1384	0	NA	NA	NA	NA	NA	NA	1307	-5.10534	No	NA	1706	-5.30193	No	NA	1193	-5.72155	No	NA	2148	-9.31905	No	NA	2250	-8.62447	No
Q96ER9	CCDC51	Coiled-coil domain-containing protein 51	MitoCarta2.0	rest	7.9144	0	553	0	NA	NA	NA	NA	NA	NA	1308	-5.10534	No	NA	1707	-5.30193	No	NA	1194	-5.72155	No	NA	2149	-9.31905	No	NA	2251	-8.62447	No
Q96GK7	FAHD2A	Fumarylacetoacetate hydrolase domain-containing protein 2A (EC 3.-.-.-)	MitoCarta2.0	rest	20.747	0	1171	0	NA	NA	NA	NA	NA	NA	1309	-5.10534	No	NA	1708	-5.30193	No	NA	1195	-5.72155	No	NA	2150	-9.31905	No	NA	2252	-8.62447	No
Q96H96	COQ2	4-hydroxybenzoate polyprenyltransferase, mitochondrial (4-HB polyprenyltransferase) (EC 2.5.1.39) (4-hydroxybenzoate decaprenyltransferase) (COQ2 homolog) (hCOQ2) (Para-hydroxybenzoate--polyprenyltransferase) (PHB:PPT) (PHB:polyprenyltransferase)	MitoCarta2.0	rest	18.3569	0	783	0	NA	NA	NA	NA	NA	NA	1310	-5.10534	No	NA	1709	-5.30193	No	NA	1196	-5.72155	No	NA	2151	-9.31905	No	NA	2253	-8.62447	No
Q96I36	COX14	Cytochrome c oxidase assembly protein COX14	MitoCarta2.0	rest	21.5055	0	276	0	NA	NA	-1.629	NA	NA	NA	1311	-5.10534	No	NA	1710	-5.30193	No	NA	1197	-5.72155	No	-1.629	592	-1.93804	No	-1.629	759	-2.15931	No
Q96IL0	APOPT1	Apoptogenic protein 1, mitochondrial (APOP-1)	MitoCarta2.0	rest	13.5535	0	548	0	NA	NA	NA	NA	NA	NA	1312	-5.10534	No	NA	1711	-5.30193	No	NA	1198	-5.72155	No	NA	2152	-9.31905	No	NA	2254	-8.62447	No
Q96LU5	IMMP1L	Mitochondrial inner membrane protease subunit 1 (EC 3.4.21.-) (IMP1-like protein)	MitoCarta2.0	rest	13.4869	0	617	0	NA	NA	NA	NA	NA	NA	1313	-5.10534	No	NA	1712	-5.30193	No	NA	1199	-5.72155	No	NA	2153	-9.31905	No	NA	2255	-8.62447	No
Q96ND0	FAM210A	Protein FAM210A	MitoCarta2.0	rest	18.1771	0	744	0	NA	NA	NA	NA	NA	NA	1314	-5.10534	No	NA	1713	-5.30193	No	NA	1200	-5.72155	No	NA	2154	-9.31905	No	NA	2256	-8.62447	No
Q96PE7	MCEE	Methylmalonyl-CoA epimerase, mitochondrial (EC 5.1.99.1) (DL-methylmalonyl-CoA racemase)	MitoCarta2.0	rest	19.672	0	528	0	NA	NA	NA	NA	NA	NA	1315	-5.10534	No	NA	1714	-5.30193	No	NA	1201	-5.72155	No	NA	2155	-9.31905	No	NA	2257	-8.62447	No
Q96T52	IMMP2L	Mitochondrial inner membrane protease subunit 2 (EC 3.4.21.-) (IMP2-like protein)	MitoCarta2.0	rest	13.8041	0	1331	0	NA	NA	NA	NA	NA	NA	1316	-5.10534	No	NA	1715	-5.30193	No	NA	1202	-5.72155	No	NA	2156	-9.31905	No	NA	2258	-8.62447	No
Q99595	TIMM17A	Mitochondrial import inner membrane translocase subunit Tim17-A (Inner membrane preprotein translocase Tim17a)	MitoCarta2.0	rest	23.5181	0	150	0	NA	NA	NA	NA	NA	NA	1317	-5.10534	No	NA	1716	-5.30193	No	NA	1203	-5.72155	No	NA	2157	-9.31905	No	NA	2259	-8.62447	No
Q99643	SDHC	Succinate dehydrogenase cytochrome b560 subunit, mitochondrial (Integral membrane protein CII-3) (QPs-1) (QPs1) (Succinate dehydrogenase complex subunit C) (Succinate-ubiquinone oxidoreductase cytochrome B large subunit) (CYBL)	MitoCarta2.0	negative	28.8474	0	211	0	NA	NA	NA	NA	NA	NA	1318	-5.10534	No	NA	1717	-5.30193	No	NA	1204	-5.72155	No	NA	2158	-9.31905	No	NA	2260	-8.62447	No
Q99797	MIPEP	Mitochondrial intermediate peptidase (MIP) (EC 3.4.24.59)	MitoCarta2.0	rest	24.9354	0	451	0	NA	NA	NA	NA	NA	NA	1319	-5.10534	No	NA	1718	-5.30193	No	NA	1205	-5.72155	No	NA	2159	-9.31905	No	NA	2261	-8.62447	No
Q99807	COQ7	5-demethoxyubiquinone hydroxylase, mitochondrial (DMQ hydroxylase) (EC 1.14.13.-) (Timing protein clk-1 homolog) (Ubiquinone biosynthesis monooxygenase COQ7)	MitoCarta2.0	rest	43.1028	0	1355	0	NA	NA	NA	NA	NA	NA	1320	-5.10534	No	NA	1719	-5.30193	No	NA	1206	-5.72155	No	NA	2160	-9.31905	No	NA	2262	-8.62447	No
Q9BSF4	C19orf52	Uncharacterized protein C19orf52	MitoCarta2.0	rest	9.3093	0	1099	0	NA	NA	NA	NA	NA	NA	1321	-5.10534	No	NA	1720	-5.30193	No	NA	1207	-5.72155	No	NA	2161	-9.31905	No	NA	2263	-8.62447	No
Q9BSK2	SLC25A33	Solute carrier family 25 member 33 (Bone marrow stromal cell mitochondrial carrier protein) (BMSC-MCP) (HuBMSC-MCP) (Protein PNC1)	MitoCarta2.0	negative	9.0313	0	879	0	NA	NA	NA	NA	NA	NA	1322	-5.10534	No	NA	1721	-5.30193	No	NA	1208	-5.72155	No	NA	2162	-9.31905	No	NA	2264	-8.62447	No
Q9BUE6	ISCA1	Iron-sulfur cluster assembly 1 homolog, mitochondrial (HESB-like domain-containing protein 2) (Iron-sulfur assembly protein IscA) (hIscA)	MitoCarta2.0	rest	35.264	0	1114	0	NA	NA	-1.14585	NA	NA	NA	1323	-5.10534	No	NA	1722	-5.30193	No	NA	1209	-5.72155	No	-1.14585	576	-1.93804	No	-1.14585	744	-2.15931	No
Q9BUK0	CHCHD7	Coiled-coil-helix-coiled-coil-helix domain-containing protein 7	MitoCarta2.0	rest	15.6465	0	1475	0	NA	NA	NA	NA	NA	NA	1324	-5.10534	No	NA	1723	-5.30193	No	NA	1210	-5.72155	No	NA	2163	-9.31905	No	NA	2265	-8.62447	No
Q9BUT9	MCRIP2	MAPK regulated corepressor interacting protein 2 (Protein FAM195A)	MitoCarta2.0	rest	5.947	0	384	0	NA	NA	-0.646686	1.79472	NA	NA	1325	-5.10534	No	1.79472	370	-0.177231	No	NA	1020	-5.72155	No	-0.646686	534	-1.93804	No	0.574019	633	-2.15931	No
[truncated: 18,804 more rows]
